# Supplementary material for: Individual differences in trait creativity moderate the state-level mood-creativity relationship
Source: PLoS One. 2020 Aug 3;15(8):e0236987. doi: 10.1371/journal.pone.0236987 (PMC7398526; doi:10.1371/journal.pone.0236987)
Supplement: S1 File — The datasets generated for this study. (XLSX) [file pone.0236987.s001.xlsx]

## Sheet: ESM data
name	StartTime	day	hms	time value	timenum	originality	usefulness	relaxed	tired	happy	stressed	concentrated	tired	active	angry	depressed	interested	valence	activation	regulatory focus
1632006	2017/04/17 09:28:14	17	09:28:14	0.128773	1	31	73	67	64	87	5	72	42	68	7	9	91	68	47	40
1632006	2017/04/17 12:33:40	17	12:33:40	0.134074	2	6	35	94	53	62	9	63	37	41	0	0	88	85	43	50
1632006	2017/04/17 15:46:44	17	15:46:44	0.078588	3	60	59	39	81	43	53	25	83	21	0	59	36	43	13	33
1632006	2017/04/17 17:39:54	17	17:39:54	0.105891	4	6	90	40	68	50	28	13	70	26	0	51	29	40	23	42
1632006	2017/04/17 20:12:23	17	20:12:23	0.0672917	5	41	88	32	23	60	54	39	20	43	0	4	61	61	78	57
1632006	2017/04/17 21:49:17	17	21:49:17	-0.323854	6	15	61	25	52	38	20	75	51	17	0	18	90	66	56	60
1632006	2017/04/18 14:02:56	18	14:02:56	0.0767245	8	51	21	32	74	84	70	88	65	67	15	45	77	67	69	58
1632006	2017/04/18 15:53:25	18	15:53:25	0.079294	9	25	63	69	64	24	23	17	62	23	0	28	48	43	28	60
1632006	2017/04/18 17:47:36	18	17:47:36	0.0777546	10	38	71	27	47	85	54	66	52	52	0	0	69	66	60	62
1632006	2017/04/18 19:39:34	18	19:39:34	0.0766088	11	29	84	35	58	62	61	67	59	45	0	0	84	60	30	54
1632006	2017/04/18 21:29:53	18	21:29:53	-0.465961	12	40	75	62	67	46	33	33	64	38	0	10	44	48	35	44
1632006	2017/04/19 10:18:54	19	10:18:54	0.217581	13	38	67	65	25	62	40	57	38	62	0	12	75	57	54	54
1632006	2017/04/19 15:32:13	19	15:32:13	0.175926	16	40	62	38	68	38	41	45	70	37	3	6	41	48	45	40
1632006	2017/04/19 19:45:33	19	19:45:33	-0.40669	17	73	71	59	57	39	64	78	48	33	0	8	46	58	46	45
1632006	2017/04/20 09:59:55	20	09:59:55	0.220648	19	36	59	61	54	45	36	58	57	43	27	17	76	56	57	56
1632006	2017/04/20 15:17:39	20	15:17:39	0.117743	21	24	80	73	34	38	20	31	47	12	3	13	27	51	15	39
1632006	2017/04/20 18:07:12	20	18:07:12	0.114514	22	32	87	24	40	38	64	69	41	59	0	9	66	57	56	61
1632006	2017/04/20 20:52:06	20	20:52:06	-0.453206	23	70	60	51	54	41	71	70	43	37	0	0	82	59	53	65
1632006	2017/04/21 09:59:29	21	09:59:29	0.206319	25	77	63	32	63	66	61	70	59	38	0	10	78	57	30	57
1632006	2017/04/21 14:56:35	21	14:56:35	0.113947	27	26	82	72	60	27	28	83	69	15	13	10	15	65	13	23
1632006	2017/04/21 17:40:40	21	17:40:40	0.213854	28	31	72	60	61	58	6	21	62	35	58	56	12	44	64	58
1632006	2017/04/21 22:48:37	21	22:48:37	-0.473403	30	37	64	67	31	56	17	69	25	62	0	20	56	61	40	59
1632009	2017/04/17 11:26:55	17	11:26:55	0.0638889	1	75	30	20	70	60	85	100	45	40	0	35	60	80	70	90
1632009	2017/04/17 12:58:55	17	12:58:55	0.065463	2	0	0	80	75	30	59	70	90	21	0	59	0	50	26	30
1632009	2017/04/17 14:33:11	17	14:33:11	0.14941	3	60	30	40	80	20	60	100	80	75	10	60	80	65	80	90
1632009	2017/04/17 18:08:20	17	18:08:20	0.0656366	4	58	88	77	18	27	73	67	30	80	0	69	86	73	80	73
1632009	2017/04/17 19:42:51	17	19:42:51	0.0634144	5	26	29	67	70	69	89	20	35	18	21	70	36	71	28	24
1632009	2017/04/17 21:14:10	17	21:14:10	-0.392257	6	10	18	88	86	12	82	20	91	21	10	80	25	31	24	24
1632009	2017/04/18 11:49:19	18	11:49:19	0.175104	8	27	19	30	97	21	88	37	97	26	16	78	18	36	32	32
1632009	2017/04/18 16:01:28	18	16:01:28	0.0743981	9	34	21	21	97	22	68	16	94	27	10	78	23	29	21	23
1632009	2017/04/18 17:48:36	18	17:48:36	0.0819097	10	20	73	69	23	32	33	69	35	73	0	76	23	61	32	36
1632009	2017/04/18 19:46:33	18	19:46:33	0.106065	11	33	27	31	85	33	78	89	77	38	28	69	85	76	73	76
1632009	2017/04/18 22:19:17	18	22:19:17	-0.473495	12	30	25	24	88	10	86	89	73	30	72	78	28	32	67	25
1632009	2017/04/19 10:57:27	19	10:57:27	0.109271	13	33	30	70	66	30	67	84	75	26	28	64	69	71	40	64
1632009	2017/04/19 13:34:48	19	13:34:48	0.100567	14	42	21	34	68	28	70	71	77	22	14	67	39	38	37	37
1632009	2017/04/19 15:59:37	19	15:59:37	0.271979	15	30	35	45	73	18	72	72	86	24	23	59	30	63	32	63
1632009	2017/04/19 22:31:16	19	22:31:16	-0.51662	18	25	19	72	72	25	22	25	70	37	24	67	25	20	22	35
1632009	2017/04/20 10:07:20	20	10:07:20	0.113495	19	18	25	34	79	34	81	76	86	16	15	81	77	32	29	25
1632009	2017/04/20 12:50:46	20	12:50:46	0.123229	20	32	26	71	91	21	29	17	77	24	16	74	18	19	22	20
1632009	2017/04/20 15:48:13	20	15:48:13	0.0761574	21	20	61	40	82	25	75	79	34	39	31	36	68	76	73	80
1632009	2017/04/20 17:37:53	20	17:37:53	0.0952778	22	82	36	36	67	25	74	81	82	24	20	87	27	63	34	63
1632009	2017/04/20 19:55:05	20	19:55:05	0.144595	23	24	12	30	61	63	41	63	23	60	15	46	53	68	66	65
1632009	2017/04/20 23:23:18	20	23:23:18	-0.415775	24	37	70	40	67	35	71	84	34	23	31	69	68	70	63	68
1632009	2017/04/21 13:24:35	21	13:24:35	0.0703356	26	40	42	62	71	34	100	45	36	28	26	68	45	68	69	70
1632009	2017/04/21 15:05:52	21	15:05:52	0.0636806	27	23	66	30	82	28	83	70	71	23	24	66	67	71	63	66
1632009	2017/04/21 16:37:34	21	16:37:34	0.0805324	28	29	26	26	63	59	67	46	75	24	24	70	33	32	27	23
1632009	2017/04/21 18:33:32	21	18:33:32	0.164722	29	35	72	66	30	60	33	40	29	65	28	39	33	60	58	68
1632009	2017/04/21 22:30:44	21	22:30:44	-0.395359	30	40	69	48	75	32	77	85	67	42	41	77	45	38	67	66
1632010	2017/04/17 13:01:25	17	13:01:25	0.128113	1	19	46	75	13	65	20	57	39	41	10	18	65	64	24	34
1632010	2017/04/17 16:05:54	17	16:05:54	0.0679167	2	65	65	36	51	51	59	74	35	59	9	28	61	56	29	70
1632010	2017/04/17 17:43:42	17	17:43:42	0.062963	3	40	71	83	24	70	8	66	21	65	14	28	62	77	29	41
1632010	2017/04/17 19:14:22	17	19:14:22	0.116262	4	63	56	80	18	67	17	42	35	66	30	32	68	69	57	60
1632010	2017/04/17 22:01:47	17	22:01:47	0.0384954	5	57	59	31	64	42	62	67	40	61	27	58	63	62	61	39
1632010	2017/04/17 22:57:13	17	22:57:13	-0.413368	6	68	74	30	72	39	67	61	61	63	16	22	46	32	70	55
1632010	2017/04/18 13:01:58	18	13:01:58	0.131308	8	41	41	61	43	64	21	37	55	39	8	20	60	61	30	43
1632010	2017/04/18 16:11:03	18	16:11:03	0.0669676	9	60	58	40	54	53	56	78	59	58	13	28	55	55	31	55
1632010	2017/04/18 17:47:29	18	17:47:29	0.0608218	10	38	66	53	69	55	65	57	35	59	22	34	44	71	65	37
1632010	2017/04/18 19:15:04	18	19:15:04	0.117014	11	57	59	77	38	60	20	39	39	64	11	29	66	66	32	47
1632010	2017/04/18 22:03:34	18	22:03:34	-0.376748	12	66	60	63	36	63	29	57	28	61	13	20	55	62	41	65
1632010	2017/04/19 13:01:03	19	13:01:03	0.119167	13	34	61	69	30	67	26	61	44	59	13	20	57	75	32	59
1632010	2017/04/19 15:52:39	19	15:52:39	0.0830208	14	61	60	69	35	65	30	65	33	60	16	22	66	71	55	64
1632010	2017/04/19 17:52:12	19	17:52:12	0.0859954	15	70	62	64	32	69	33	34	25	59	12	19	63	61	41	65
1632010	2017/04/19 19:56:02	19	19:56:02	0.0552662	16	74	60	26	67	46	62	72	36	66	26	37	61	67	68	61
1632010	2017/04/19 21:15:37	19	21:15:37	0.0753819	17	38	61	59	34	60	40	63	36	60	10	20	63	65	39	61
1632010	2017/04/19 23:04:10	19	23:04:10	-0.417697	18	58	55	80	29	62	25	45	41	56	17	17	57	69	34	36
1632010	2017/04/20 13:02:41	20	13:02:41	0.19537	20	36	68	66	42	59	21	57	21	58	10	14	57	74	30	34
1632010	2017/04/20 17:44:01	20	17:44:01	0.0646181	21	74	69	31	59	52	69	70	31	65	11	16	55	78	40	66
1632010	2017/04/20 19:17:04	20	19:17:04	0.0900116	22	43	58	72	24	77	20	61	59	57	4	12	58	66	31	56
1632010	2017/04/20 21:26:41	20	21:26:41	0.0735069	23	70	34	67	60	61	40	60	59	39	9	20	61	62	25	60
1632010	2017/04/20 23:12:32	20	23:12:32	-0.424491	24	69	69	37	66	62	65	67	62	73	20	20	66	65	56	42
1632010	2017/04/21 13:01:16	21	13:01:16	0.124931	25	62	57	43	58	75	41	61	65	38	60	30	61	66	39	60
1632010	2017/04/21 16:01:10	21	16:01:10	0.0721065	26	62	62	75	28	62	22	60	29	30	3	15	75	76	62	58
1632010	2017/04/21 17:45:00	21	17:45:00	0.0937037	27	79	62	52	55	73	39	59	61	69	10	12	63	75	42	40
1632010	2017/04/21 19:59:56	21	19:59:56	0.0659028	28	59	59	60	35	70	29	55	30	55	10	15	59	68	54	36
1632010	2017/04/21 21:34:50	21	21:34:50	0.0667361	29	59	64	54	30	54	30	65	28	65	13	17	58	72	54	55
1632010	2017/04/21 23:10:56	21	23:10:56	-0.519583	30	55	56	74	62	62	19	56	68	32	14	16	62	61	25	40
1632012	2017/04/10 10:42:44	10	10:42:44	0.190185	1	41	56	56	69	41	61	45	65	43	32	39	61	35	34	43
1632012	2017/04/10 15:16:36	10	15:16:36	0.070081	2	46	64	62	60	62	40	60	46	62	30	28	71	58	43	60
1632012	2017/04/10 16:57:31	10	16:57:31	0.0811458	3	57	55	58	67	55	44	42	60	45	30	29	67	45	40	61
1632012	2017/04/10 18:54:22	10	18:54:22	0.0874074	4	31	56	63	64	56	43	43	41	45	32	31	55	61	39	55
1632012	2017/04/10 21:00:14	10	21:00:14	0.0630671	5	58	60	57	37	55	53	61	41	60	29	29	70	61	43	58
1632012	2017/04/10 22:31:03	10	22:31:03	-0.493472	6	36	67	36	80	44	40	35	72	58	28	25	40	44	63	57
1632012	2017/04/11 10:40:27	11	10:40:27	0.189769	7	55	69	45	61	46	57	67	75	43	34	32	62	43	41	56
1632012	2017/04/11 15:13:43	11	15:13:43	0.0724306	8	57	68	65	39	54	39	58	41	48	30	34	59	61	38	63
1632012	2017/04/11 16:58:01	11	16:58:01	0.0800694	9	64	69	69	35	75	37	73	28	77	27	21	76	76	60	77
1632012	2017/04/11 18:53:19	11	18:53:19	0.0835648	10	56	64	38	39	45	62	63	40	56	20	35	62	61	55	46
1632012	2017/04/11 20:53:39	11	20:53:39	0.0606019	11	32	57	58	62	40	55	57	36	32	23	26	59	41	41	43
1632012	2017/04/11 22:20:55	11	22:20:55	-0.478275	12	26	75	33	72	55	33	32	74	73	29	32	35	65	65	33
1632012	2017/04/12 10:52:12	12	10:52:12	0.183079	13	56	71	30	41	42	61	71	36	43	28	32	42	60	45	42
1632012	2017/04/12 15:15:50	12	15:15:50	0.0681944	14	39	73	37	59	34	55	66	63	33	24	26	30	35	37	28
1632012	2017/04/12 16:54:02	12	16:54:02	0.0843171	15	39	70	58	39	38	38	59	37	31	19	22	34	40	40	34
1632012	2017/04/12 18:55:27	12	18:55:27	0.0776852	16	40	72	57	60	42	58	39	59	35	26	30	41	39	38	65
1632012	2017/04/12 20:47:19	12	20:47:19	0.0638542	17	70	75	42	30	42	40	75	36	60	26	26	60	67	36	66
1632012	2017/04/12 22:19:16	12	22:19:16	-0.48537	18	31	38	38	69	39	62	36	70	30	21	28	26	34	31	18
1632012	2017/04/13 10:40:20	13	10:40:20	0.189167	19	70	74	37	32	42	29	70	33	43	23	27	57	64	43	65
1632012	2017/04/13 15:12:44	13	15:12:44	0.0748843	20	60	67	42	31	38	42	59	35	35	24	24	42	42	35	63
1632012	2017/04/13 17:00:34	13	17:00:34	0.0848727	21	65	63	41	60	56	37	44	53	37	24	24	59	57	36	59
1632012	2017/04/13 19:02:47	13	19:02:47	0.0740162	22	32	70	35	64	30	65	68	56	31	27	31	29	34	39	32
1632012	2017/04/13 20:49:22	13	20:49:22	-0.423461	23	64	80	37	40	39	37	63	58	37	22	24	62	63	36	66
1632012	2017/04/14 10:39:35	14	10:39:35	0.194387	25	28	40	38	65	33	31	57	61	31	18	18	32	28	32	33
1632012	2017/04/14 15:19:30	14	15:19:30	0.0668519	26	62	75	28	78	63	27	72	75	81	21	21	71	76	81	68
1632012	2017/04/14 16:55:46	14	16:55:46	0.0879167	27	57	72	65	65	63	36	42	63	64	28	32	45	62	44	60
1632012	2017/04/14 19:02:22	14	19:02:22	0.0729051	28	35	29	71	63	67	38	34	64	31	30	26	67	35	35	69
1632012	2017/04/14 20:47:21	14	20:47:21	0.0726157	29	16	78	15	88	20	87	25	18	13	19	84	15	21	17	17
1632012	2017/04/14 22:31:55	14	22:31:55	-0.511644	30	47	69	40	67	58	34	71	40	38	25	27	61	64	61	69
1632014	2017/04/17 10:15:09	17	10:15:09	0.101759	1	25	50	100	61	82	80	90	29	50	0	0	81	82	31	72
1632014	2017/04/17 12:41:41	17	12:41:41	0.088912	2	64	42	61	61	62	68	81	42	61	0	0	65	80	51	61
1632014	2017/04/17 14:49:43	17	14:49:43	0.067037	3	76	60	71	71	75	79	61	72	42	0	0	59	68	39	35
1632014	2017/04/17 16:26:15	17	16:26:15	0.300069	4	100	71	78	30	76	41	79	20	75	0	0	100	100	70	73
1632014	2017/04/17 23:38:21	17	23:38:21	-0.558322	6	50	100	100	0	80	0	100	0	90	0	0	100	100	21	91
1632014	2017/04/18 10:14:22	18	10:14:22	0.102234	7	61	40	100	0	66	29	59	0	65	0	0	55	100	15	50
1632014	2017/04/18 12:41:35	18	12:41:35	0.100521	8	29	83	82	19	91	15	50	11	80	0	0	93	89	38	60
1632014	2017/04/18 15:06:20	18	15:06:20	0.0555671	9	85	59	100	28	100	21	100	7	100	0	0	100	100	85	85
1632014	2017/04/18 16:26:21	18	16:26:21	0.0818171	10	14	19	100	19	74	26	25	15	42	0	0	25	50	19	50
1632014	2017/04/18 18:24:10	18	18:24:10	0.194387	11	37	44	58	24	86	66	75	21	73	15	0	69	90	68	68
1632014	2017/04/18 23:04:05	18	23:04:05	-0.427975	12	32	84	87	36	89	28	100	0	100	0	0	100	95	22	85
1632014	2017/04/19 12:47:48	19	12:47:48	0.0861806	14	37	88	91	6	89	18	61	12	66	0	0	81	73	33	67
1632014	2017/04/19 14:51:54	19	14:51:54	0.0655671	15	87	78	23	21	46	79	93	10	64	19	0	56	66	23	35
1632014	2017/04/19 16:26:19	19	16:26:19	0.0875347	16	87	83	34	28	55	73	94	18	62	53	26	43	42	64	36
1632014	2017/04/19 18:32:22	19	18:32:22	-0.243981	17	83	79	84	12	84	24	81	16	88	0	0	100	79	27	82
1632014	2017/04/20 12:41:02	20	12:41:02	0.156991	20	32	84	99	2	88	26	93	20	74	0	0	64	79	17	81
1632014	2017/04/20 16:27:06	20	16:27:06	0.0785764	22	53	63	89	28	86	27	80	30	68	0	0	73	72	29	65
1632014	2017/04/20 18:20:15	20	18:20:15	0.189479	23	74	72	81	28	87	27	100	12	95	56	0	100	81	82	21
1632014	2017/04/20 22:53:06	20	22:53:06	-0.518785	24	74	93	94	37	87	22	77	18	82	0	0	86	84	17	75
1632014	2017/04/21 10:26:03	21	10:26:03	0.110775	25	25	83	91	18	59	67	72	7	75	0	0	86	73	19	80
1632014	2017/04/21 13:05:34	21	13:05:34	0.0793171	26	23	79	50	35	59	29	51	22	59	9	0	49	58	12	50
1632014	2017/04/21 14:59:47	21	14:59:47	0.0600926	27	90	93	83	5	96	7	92	3	86	0	0	73	78	64	74
1632014	2017/04/21 16:26:19	21	16:26:19	0.0792361	28	81	36	80	36	71	23	65	58	37	0	0	49	74	29	59
1632014	2017/04/21 18:20:25	21	18:20:25	0.189792	29	72	85	87	3	97	13	87	4	85	36	0	67	82	53	81
1632014	2017/04/21 22:53:43	21	22:53:43	-0.500127	30	28	85	33	63	79	79	56	67	42	47	13	59	51	11	50
1632019	2017/04/17 10:53:32	17	10:53:32	0.0639236	1	62	72	27	28	51	66	62	24	66	0	0	51	50	24	50
1632019	2017/04/17 12:25:35	17	12:25:35	0.136748	2	59	62	70	67	18	82	78	77	23	3	48	25	60	32	33
1632019	2017/04/17 15:42:30	17	15:42:30	0.111852	3	31	79	67	33	32	35	69	27	72	0	0	0	55	39	35
1632019	2017/04/17 18:23:34	17	18:23:34	0.183067	4	72	28	69	22	76	19	30	19	76	0	0	76	61	60	53
1632019	2017/04/17 22:47:11	17	22:47:11	-0.546551	6	73	32	70	36	86	24	30	24	66	0	0	65	56	34	64
1632019	2017/04/18 09:40:09	18	09:40:09	0.282037	7	34	67	64	36	35	28	41	36	40	0	0	0	43	59	56
1632019	2017/04/18 16:26:17	18	16:26:17	0.0643171	9	38	36	43	24	73	26	32	32	70	0	0	72	40	66	58
1632019	2017/04/18 17:58:54	18	17:58:54	0.113356	10	40	28	27	27	75	34	30	37	82	0	0	65	40	65	71
1632019	2017/04/18 20:42:08	18	20:42:08	-0.462604	11	29	63	30	68	30	64	29	34	34	0	0	20	33	32	34
1632019	2017/04/19 09:35:59	19	09:35:59	0.0870833	13	36	63	37	33	34	67	35	23	33	0	26	23	58	39	30
1632019	2017/04/19 11:41:23	19	11:41:23	0.148611	14	71	28	69	0	32	68	27	0	61	0	0	38	29	64	64
1632019	2017/04/19 15:15:23	19	15:15:23	0.0881713	15	32	32	36	66	22	77	0	15	18	0	31	26	31	64	23
1632019	2017/04/19 17:22:21	19	17:22:21	0.115336	16	31	68	29	65	0	69	32	13	30	0	35	33	60	34	33
1632019	2017/04/19 20:08:26	19	20:08:26	0.117824	17	77	66	64	17	71	73	38	13	66	14	10	73	36	40	66
1632019	2017/04/19 22:58:06	19	22:58:06	-0.55206	18	33	34	74	30	23	60	28	25	67	8	14	33	33	35	34
1632019	2017/04/20 09:43:08	20	09:43:08	0.228785	19	61	60	61	66	18	63	65	36	39	0	11	59	61	35	49
1632019	2017/04/20 15:12:35	20	15:12:35	0.0775463	21	34	33	67	75	23	76	27	98	30	0	71	15	28	25	18
1632019	2017/04/20 17:04:15	20	17:04:15	0.0795023	22	30	28	61	100	0	100	0	100	0	70	100	31	29	28	28
1632019	2017/04/20 18:58:44	20	18:58:44	0.1289	23	25	21	70	100	0	100	15	100	3	84	0	18	23	63	14
1632019	2017/04/20 22:04:21	20	22:04:21	-0.478403	24	34	36	34	92	0	100	12	88	0	73	89	0	19	70	18
1632019	2017/04/21 10:35:27	21	10:35:27	0.0639815	25	29	26	71	100	0	79	20	100	17	19	100	20	22	22	0
1632019	2017/04/21 12:07:35	21	12:07:35	0.125544	26	28	25	71	76	24	81	24	99	24	21	84	20	27	27	23
1632019	2017/04/21 15:08:22	21	15:08:22	0.22147	27	10	15	72	22	18	79	25	26	74	19	75	12	23	24	26
1632019	2017/04/21 20:27:17	21	20:27:17	-0.420625	29	25	21	68	72	25	66	31	85	34	16	76	20	33	31	33
1632021	2017/04/17 10:21:35	17	10:21:35	0.0943287	1	32	71	60	36	60	30	89	28	68	0	0	81	89	63	82
1632021	2017/04/17 12:37:25	17	12:37:25	0.1475	2	26	72	72	23	71	22	21	21	27	0	0	68	73	68	68
1632021	2017/04/17 16:09:49	17	16:09:49	0.0870602	3	63	70	67	61	62	79	73	32	28	0	0	70	82	11	76
1632021	2017/04/17 18:15:11	17	18:15:11	0.0971412	4	16	26	93	14	77	15	13	18	75	0	0	75	82	77	86
1632021	2017/04/17 20:35:04	17	20:35:04	0.0687153	5	74	87	80	7	84	27	71	15	95	0	0	87	88	68	72
1632021	2017/04/17 22:14:01	17	22:14:01	-0.492442	6	76	28	73	18	85	22	60	13	86	0	0	95	88	90	83
1632021	2017/04/18 12:38:32	18	12:38:32	0.144051	9	78	62	76	12	99	23	34	8	74	0	0	82	82	88	86
1632021	2017/04/18 16:05:58	18	16:05:58	0.0900694	10	82	22	83	20	85	65	81	23	88	0	0	91	94	93	97
1632021	2017/04/18 18:15:40	18	18:15:40	0.122708	11	85	80	61	35	64	63	83	23	76	0	0	77	78	71	81
1632021	2017/04/18 21:12:22	18	21:12:22	-0.435706	12	78	24	85	20	76	57	79	26	79	11	0	72	87	80	81
1632021	2017/04/19 10:44:57	19	10:44:57	0.211597	13	24	25	61	79	34	30	16	77	23	0	69	25	24	23	28
1632021	2017/04/19 15:49:39	19	15:49:39	0.198588	15	79	22	78	23	81	64	82	8	74	0	0	72	85	90	77
1632021	2017/04/19 20:35:37	19	20:35:37	0.0888657	17	69	29	72	25	75	63	67	30	74	0	0	79	79	84	82
1632021	2017/04/19 22:43:35	19	22:43:35	-0.512454	18	69	14	68	18	76	60	80	6	91	10	0	86	76	85	69
1632021	2017/04/20 10:25:39	20	10:25:39	0.0921644	19	77	73	73	65	78	14	69	78	84	0	0	85	83	85	83
1632021	2017/04/20 12:38:22	20	12:38:22	0.24015	20	26	69	82	25	84	19	28	14	78	0	0	80	87	93	86
1632021	2017/04/20 18:24:11	20	18:24:11	0.101285	22	82	82	88	0	77	65	91	63	83	0	0	80	77	87	88
1632021	2017/04/20 20:50:02	20	20:50:02	-0.436806	23	32	76	68	63	71	63	70	32	71	0	0	62	75	81	74
1632021	2017/04/21 10:21:02	21	10:21:02	0.0944444	25	25	25	69	11	59	22	17	19	5	0	0	56	62	5	43
1632021	2017/04/21 12:37:02	21	12:37:02	0.141343	26	85	73	84	17	79	13	78	18	61	0	0	78	90	86	81
1632021	2017/04/21 16:00:34	21	16:00:34	0.194699	27	74	32	92	12	90	19	82	17	84	0	0	85	80	16	80
1632021	2017/04/21 20:40:56	21	20:40:56	0.0756944	29	69	74	69	67	31	29	24	66	18	0	13	30	29	21	16
1632021	2017/04/21 22:29:56	21	22:29:56	-0.546134	30	31	85	70	2	24	65	89	21	24	0	0	74	78	15	82
1632023	2017/04/10 09:23:30	10	09:23:30	0.105197	1	41	66	62	69	44	75	76	39	41	24	66	69	73	15	43
1632023	2017/04/10 11:54:59	10	11:54:59	0.12625	2	35	82	72	58	83	32	73	64	46	25	43	56	73	38	79
1632023	2017/04/10 14:56:47	10	14:56:47	0.0837731	3	64	28	41	71	61	66	43	68	35	12	66	37	72	11	61
1632023	2017/04/10 16:57:25	10	16:57:25	0.107963	4	76	77	77	15	72	18	81	38	44	13	19	66	80	22	72
1632023	2017/04/10 19:32:53	10	19:32:53	0.122014	5	45	41	82	66	74	43	60	36	69	12	23	67	67	20	66
1632023	2017/04/10 22:28:35	10	22:28:35	-0.533924	6	26	30	75	25	67	34	62	35	66	9	60	75	63	20	38
1632023	2017/04/11 09:39:44	11	09:39:44	0.117188	7	77	70	40	61	48	64	82	60	48	35	47	63	64	31	76
1632023	2017/04/11 12:28:29	11	12:28:29	0.0700463	8	39	69	71	37	69	38	53	62	45	24	45	61	66	38	63
1632023	2017/04/11 14:09:21	11	14:09:21	0.0873611	9	0	70	73	19	71	0	40	12	0	12	12	79	70	0	29
1632023	2017/04/11 16:15:09	11	16:15:09	0.176771	10	43	35	35	55	47	70	71	56	69	28	38	70	70	25	80
1632023	2017/04/11 20:29:42	11	20:29:42	0.0884954	11	73	62	42	24	61	66	77	26	45	14	36	67	68	59	72
1632023	2017/04/11 22:37:08	11	22:37:08	-0.563183	12	39	41	80	43	80	44	35	55	65	14	39	56	68	45	44
1632023	2017/04/12 09:06:09	12	09:06:09	0.103831	13	56	70	40	58	39	42	57	70	43	27	28	68	39	21	43
1632023	2017/04/12 11:35:40	12	11:35:40	0.173229	14	0	0	100	100	0	100	100	100	0	75	80	66	33	61	84
1632023	2017/04/12 15:45:07	12	15:45:07	0.0648032	15	43	44	30	71	43	46	41	67	39	23	55	43	36	35	34
1632023	2017/04/12 17:18:26	12	17:18:26	0.128935	16	62	69	34	67	41	74	57	36	46	29	45	65	64	40	64
1632023	2017/04/12 20:24:06	12	20:24:06	0.0620023	17	39	66	30	84	39	42	45	81	35	21	63	74	75	40	39
1632023	2017/04/12 21:53:23	12	21:53:23	-0.484491	18	14	27	29	80	41	70	45	72	39	37	58	68	56	44	73
1632023	2017/04/13 10:15:43	13	10:15:43	0.221551	19	69	74	89	26	76	27	65	37	43	25	40	78	68	31	69
1632023	2017/04/13 15:34:45	13	15:34:45	0.0795602	21	39	68	75	40	60	43	55	38	43	23	27	60	73	27	66
1632023	2017/04/13 17:29:19	13	17:29:19	0.0652546	22	42	66	62	45	57	56	63	42	62	20	15	62	65	61	61
1632023	2017/04/13 19:03:17	13	19:03:17	0.159248	23	78	42	70	72	77	33	77	62	37	25	58	84	65	27	28
1632023	2017/04/13 22:52:36	13	22:52:36	-0.400775	24	64	70	41	22	51	38	62	35	46	28	36	63	57	55	36
1632023	2017/04/14 13:15:29	14	13:15:29	0.066875	26	0	71	39	69	31	68	28	76	18	78	68	39	36	68	38
1632023	2017/04/14 14:51:47	14	14:51:47	0.148762	27	52	75	43	65	42	65	73	64	24	20	66	66	57	34	27
1632023	2017/04/14 18:26:00	14	18:26:00	0.167292	28	35	43	64	92	71	38	43	84	37	25	39	69	65	22	29
1632024	2017/04/17 11:54:53	17	11:54:53	0.073206	1	77	71	100	69	100	19	79	29	77	79	85	79	100	100	100
1632024	2017/04/17 13:40:18	17	13:40:18	0.0645486	2	74	30	94	17	67	31	74	19	34	9	0	17	74	0	32
1632024	2017/04/17 15:13:15	17	15:13:15	0.0703704	3	33	34	100	31	83	38	15	37	10	0	9	35	100	0	15
1632024	2017/04/17 16:54:35	17	16:54:35	0.178067	4	45	34	80	14	87	59	60	29	62	31	21	64	71	68	75
1632024	2017/04/17 21:11:00	17	21:11:00	0.0924653	5	33	35	77	72	30	82	71	32	31	16	61	62	65	23	23
1632024	2017/04/17 23:24:09	17	23:24:09	-0.556007	6	24	21	38	90	31	69	29	79	21	8	26	37	31	32	19
1632024	2017/04/18 10:03:30	18	10:03:30	0.328484	7	44	24	77	40	47	41	42	44	38	32	26	37	61	24	29
1632024	2017/04/18 17:56:31	18	17:56:31	-0.290498	9	98	76	29	91	42	64	71	75	44	72	69	73	74	34	67
1632024	2017/04/19 10:58:12	19	10:58:12	0.0801273	13	90	70	52	30	70	67	72	69	64	27	70	65	69	34	37
1632024	2017/04/19 12:53:35	19	12:53:35	0.085162	14	71	74	80	67	76	80	85	72	79	32	29	87	83	71	64
1632024	2017/04/19 14:56:13	19	14:56:13	0.11787	15	62	80	63	36	89	37	36	41	81	40	22	31	70	32	33
1632024	2017/04/19 17:45:57	19	17:45:57	0.160394	16	77	32	84	74	80	44	58	38	36	44	65	37	42	42	31
1632024	2017/04/19 21:36:55	19	21:36:55	-0.338634	18	58	57	71	72	35	66	63	75	44	34	34	37	69	21	25
1632024	2017/04/20 13:29:17	20	13:29:17	0.126586	21	72	77	78	32	16	69	81	62	67	34	24	30	63	23	31
1632024	2017/04/20 16:31:34	20	16:31:34	0.149931	22	13	23	30	28	24	26	24	27	23	34	26	29	23	29	24
1632024	2017/04/20 20:07:28	20	20:07:28	0.0675694	23	23	27	28	29	26	64	34	81	25	65	35	29	24	26	34
1632024	2017/04/20 21:44:46	20	21:44:46	-0.468449	24	21	28	30	86	18	73	23	81	31	16	17	30	30	24	26
1632024	2017/04/21 10:30:12	21	10:30:12	0.138866	25	77	58	71	39	41	62	63	52	58	32	35	40	70	34	70
1632024	2017/04/21 13:50:10	21	13:50:10	0.0846875	26	84	77	32	78	40	70	70	64	68	60	68	66	68	22	68
1632024	2017/04/21 15:52:07	21	15:52:07	0.068206	27	89	60	68	32	62	63	59	40	65	39	36	43	66	20	64
1632024	2017/04/21 17:30:20	21	17:30:20	0.0843403	28	82	67	58	76	75	72	24	25	18	23	22	79	74	75	62
1632024	2017/04/21 19:31:47	21	19:31:47	0.0822569	29	37	79	63	71	82	22	42	89	32	25	18	23	62	38	29
1632024	2017/04/21 21:30:14	21	21:30:14	-0.505694	30	62	31	72	25	81	29	77	28	75	24	24	27	91	73	78
1632027	2017/04/17 09:22:02	17	09:22:02	0.253102	1	82	81	88	6	87	29	72	21	84	22	21	81	84	86	83
1632027	2017/04/17 15:26:30	17	15:26:30	0.115475	2	87	80	43	23	81	64	82	24	74	7	10	90	83	83	85
1632027	2017/04/17 18:12:47	17	18:12:47	0.133032	3	93	99	33	12	87	64	88	5	78	7	6	96	88	87	87
1632027	2017/04/17 21:24:21	17	21:24:21	0.0686806	5	59	62	60	7	76	27	79	6	78	4	8	80	71	70	73
1632027	2017/04/17 23:03:15	17	23:03:15	-0.565231	6	43	43	82	34	56	41	70	28	35	10	7	75	42	26	35
1632027	2017/04/18 09:29:19	18	09:29:19	0.252014	7	34	29	70	6	39	70	81	9	26	5	7	87	26	19	24
1632027	2017/04/18 15:32:13	18	15:32:13	0.127778	8	80	73	35	17	74	14	89	7	86	9	12	36	85	85	91
1632027	2017/04/18 18:36:13	18	18:36:13	0.0508102	9	41	39	79	13	51	76	71	10	73	12	9	81	26	24	28
1632027	2017/04/18 19:49:23	18	19:49:23	0.0999537	10	77	87	35	17	63	74	81	15	34	7	9	83	81	91	92
1632027	2017/04/18 22:13:19	18	22:13:19	0.0364005	11	100	96	93	12	87	18	10	10	89	9	1	95	87	86	83
1632027	2017/04/18 23:05:44	18	23:05:44	-0.568287	12	84	86	92	4	25	87	89	12	85	13	11	89	88	89	90
1632027	2017/04/19 09:27:24	19	09:27:24	0.270729	13	92	93	92	9	83	88	96	8	30	8	5	87	85	90	92
1632027	2017/04/19 15:57:15	19	15:57:15	0.0901968	14	95	95	89	9	87	90	95	9	86	10	7	95	80	88	85
1632027	2017/04/19 18:07:08	19	18:07:08	0.0688194	15	36	77	36	77	36	81	84	36	86	15	66	84	79	79	79
1632027	2017/04/19 19:46:14	19	19:46:14	0.0716667	16	92	96	7	10	98	73	95	7	81	9	10	94	95	96	92
1632027	2017/04/19 21:29:26	19	21:29:26	0.0597569	17	95	91	35	64	88	62	95	62	86	6	8	92	85	86	83
1632027	2017/04/19 22:55:29	19	22:55:29	-0.561887	18	29	26	19	89	25	77	78	86	20	8	80	22	5	10	11
1632027	2017/04/20 09:26:22	20	09:26:22	0.250903	19	33	75	86	19	85	82	86	10	37	8	65	77	83	25	85
1632027	2017/04/20 15:27:40	20	15:27:40	0.111516	20	95	100	15	9	32	92	92	10	23	10	68	29	80	82	86
1632027	2017/04/20 18:08:15	20	18:08:15	0.137813	21	18	16	19	85	14	89	16	81	21	7	86	15	15	8	19
1632027	2017/04/20 21:26:42	20	21:26:42	0.0688194	23	29	26	76	13	29	26	80	14	20	7	7	83	23	19	19
1632027	2017/04/20 23:05:48	20	23:05:48	-0.569942	24	9	6	12	98	10	96	12	97	10	10	91	11	11	12	9
1632027	2017/04/21 09:25:05	21	09:25:05	0.367963	25	37	92	87	13	31	89	91	6	19	7	7	84	83	20	20
1632027	2017/04/21 18:14:57	21	18:14:57	0.0652546	27	94	94	87	0	81	88	90	11	81	0	10	88	88	81	94
1632027	2017/04/21 19:48:55	21	19:48:55	0.0685995	28	97	92	13	12	26	93	88	12	11	10	9	91	87	89	89
1632027	2017/04/21 21:27:42	21	21:27:42	0.0654282	29	27	20	23	88	24	89	88	88	15	11	74	18	11	11	10
1632027	2017/04/21 23:01:55	21	23:01:55	-0.513437	30	19	20	18	93	10	89	72	87	11	26	80	24	10	14	14
1632029	2017/04/10 10:42:34	10	10:42:34	0.194178	1	30	77	63	31	66	36	78	31	95	12	22	75	87	63	89
1632029	2017/04/10 15:22:11	10	15:22:11	0.114317	2	78	26	61	82	55	21	30	77	19	7	26	43	59	15	29
1632029	2017/04/10 18:06:48	10	18:06:48	0.0685532	3	8	68	95	28	58	16	78	32	10	0	29	42	72	19	30
1632029	2017/04/10 19:45:31	10	19:45:31	0.0882639	4	34	29	30	63	32	66	36	66	35	11	38	25	39	31	30
1632029	2017/04/10 21:52:37	10	21:52:37	0.0474537	5	27	66	79	61	54	28	57	57	38	0	37	56	69	22	29
1632029	2017/04/10 23:00:57	10	23:00:57	-0.538947	6	77	27	80	69	65	11	90	63	67	0	39	72	68	39	62
1632029	2017/04/11 10:04:52	11	10:04:52	0.220671	7	73	35	27	64	38	78	69	59	56	0	39	54	61	29	56
1632029	2017/04/11 15:22:38	11	15:22:38	0.114016	8	93	55	98	25	63	18	90	14	85	0	5	97	83	46	66
1632029	2017/04/11 18:06:49	11	18:06:49	0.0920486	9	36	58	77	62	49	14	65	75	55	0	34	58	75	34	44
1632029	2017/04/11 20:19:22	11	20:19:22	0.0365856	10	55	61	13	32	24	87	99	30	94	0	33	37	67	71	40
1632029	2017/04/11 21:12:03	11	21:12:03	0.0708449	11	25	34	89	58	39	25	34	67	30	9	56	58	56	41	35
1632029	2017/04/11 22:54:04	11	22:54:04	-0.538692	12	72	63	84	65	64	28	61	60	60	4	24	57	64	41	63
1632029	2017/04/12 09:58:21	12	09:58:21	0.239306	13	73	41	65	56	54	30	55	52	62	8	32	53	58	25	35
1632029	2017/04/12 15:42:57	12	15:42:57	0.110961	14	67	58	76	44	58	33	88	39	58	0	20	65	81	54	62
1632029	2017/04/12 18:22:44	12	18:22:44	0.0552662	15	40	56	95	37	75	13	58	10	64	6	26	55	75	45	60
1632029	2017/04/12 19:42:19	12	19:42:19	0.0626505	16	58	71	79	43	60	32	79	41	60	8	29	77	65	45	57
1632029	2017/04/12 21:12:32	12	21:12:32	-0.468148	17	41	31	57	65	57	26	55	59	46	2	24	60	54	22	34
1632029	2017/04/13 09:58:24	13	09:58:24	0.217211	19	56	66	78	25	59	26	85	32	56	0	7	68	79	38	53
1632029	2017/04/13 15:11:11	13	15:11:11	0.188252	20	7	14	96	27	72	0	32	37	20	0	0	34	62	6	30
1632029	2017/04/13 19:42:16	13	19:42:16	0.0627546	22	55	31	55	36	54	26	55	31	39	0	11	55	63	36	42
1632029	2017/04/13 21:12:38	13	21:12:38	0.0649306	23	58	29	58	60	56	28	58	55	54	0	10	57	64	17	41
1632029	2017/04/13 22:46:08	13	22:46:08	-0.533241	24	85	66	85	32	75	22	76	24	68	0	4	63	85	27	67
1632029	2017/04/14 09:58:16	14	09:58:16	0.217512	25	83	59	63	9	60	19	84	18	60	0	0	62	81	25	57
1632029	2017/04/14 15:11:29	14	15:11:29	0.129039	26	64	62	75	18	62	37	73	7	74	0	0	69	73	25	57
1632029	2017/04/14 18:17:18	14	18:17:18	0.0590046	27	29	61	91	44	65	30	65	31	58	9	15	49	75	37	73
1632029	2017/04/14 19:42:16	14	19:42:16	-0.355891	28	76	57	59	37	56	39	84	37	61	2	0	66	64	29	54
1632031	2017/04/17 11:09:47	17	11:09:47	0.12684	1	32	32	74	73	67	69	29	78	24	21	15	21	33	33	37
1632031	2017/04/17 14:12:26	17	14:12:26	0.0789236	2	75	73	32	35	41	67	85	32	68	23	20	57	78	67	88
1632031	2017/04/17 16:06:05	17	16:06:05	0.063125	3	56	27	25	68	28	69	79	36	70	72	87	82	31	85	88
1632031	2017/04/17 17:36:59	17	17:36:59	0.0954051	4	79	78	71	39	82	72	69	35	93	13	15	89	85	91	75
1632031	2017/04/17 19:54:22	17	19:54:22	0.0975463	5	100	0	100	100	100	0	100	81	100	0	0	100	100	0	100
1632031	2017/04/17 22:14:50	17	22:14:50	-0.414479	6	31	28	28	78	23	72	58	56	31	22	81	29	27	78	81
1632031	2017/04/18 12:17:59	18	12:17:59	0.0736921	8	28	30	64	77	64	68	40	64	34	33	35	31	72	27	32
1632031	2017/04/18 14:04:06	18	14:04:06	0.100718	9	65	54	64	37	53	67	82	30	78	25	30	35	76	81	81
1632031	2017/04/18 16:29:08	18	16:29:08	0.108588	10	67	35	68	67	36	37	34	66	41	34	32	60	61	39	58
1632031	2017/04/18 19:05:30	18	19:05:30	0.0985995	11	34	64	35	77	26	72	68	35	31	80	54	16	28	68	70
1632031	2017/04/18 21:27:29	18	21:27:29	-0.484456	12	80	22	25	39	30	81	82	19	86	86	27	80	33	68	71
1632031	2017/04/19 09:49:52	19	09:49:52	0.0806829	13	30	31	43	59	35	71	35	61	61	32	76	31	25	68	71
1632031	2017/04/19 11:46:03	19	11:46:03	0.157951	14	74	73	62	9	51	59	69	21	74	17	15	76	71	17	77
1632031	2017/04/19 15:33:30	19	15:33:30	0.092963	15	26	27	86	83	25	65	39	62	38	40	24	30	29	28	30
1632031	2017/04/19 17:47:22	19	17:47:22	0.142315	16	21	28	82	91	24	33	15	74	28	18	19	29	25	25	22
1632031	2017/04/19 21:12:18	19	21:12:18	0.0582523	17	20	18	90	95	97	68	26	92	24	24	19	24	76	24	19
1632031	2017/04/19 22:36:11	19	22:36:11	-0.522176	18	22	20	91	92	84	76	66	91	21	17	25	27	81	22	31
1632031	2017/04/20 10:04:15	20	10:04:15	0.1261	19	19	14	94	89	34	64	29	89	12	16	43	8	57	8	6
1632031	2017/04/20 13:05:50	20	13:05:50	0.105833	20	79	32	36	30	18	82	84	16	85	26	19	81	37	85	76
1632031	2017/04/20 15:38:14	20	15:38:14	0.0996759	21	59	58	56	43	56	42	57	39	58	28	40	39	69	57	57
1632031	2017/04/20 18:01:46	20	18:01:46	0.0814352	22	39	74	39	65	76	35	87	58	81	24	20	70	69	70	71
1632031	2017/04/20 19:59:02	20	19:59:02	-0.423623	23	35	29	87	88	86	23	80	89	32	25	24	42	94	14	22
1632031	2017/04/21 09:49:01	21	09:49:01	0.117118	25	0	0	100	100	100	0	100	100	0	0	0	100	100	0	0
1632031	2017/04/21 12:37:40	21	12:37:40	0.378565	26	12	10	19	100	13	13	19	93	0	35	69	13	34	26	25
1632031	2017/04/21 21:42:48	21	21:42:48	0.0495023	29	76	24	85	18	73	29	80	29	28	23	28	66	90	25	22
1632031	2017/04/21 22:54:05	21	22:54:05	-0.49963	30	79	81	64	71	68	28	89	78	40	33	34	39	83	72	70
1632032	2017/04/17 10:54:37	17	10:54:37	0.124213	1	0	0	100	13	68	17	37	31	67	0	0	94	86	16	16
1632032	2017/04/17 13:53:29	17	13:53:29	0.0797222	2	0	14	98	53	36	11	33	76	13	0	0	72	95	5	14
1632032	2017/04/17 15:48:17	17	15:48:17	0.118137	3	44	100	28	29	72	30	100	0	62	0	0	78	79	78	77
1632032	2017/04/17 18:38:24	17	18:38:24	0.0897222	4	79	86	29	96	34	28	71	90	5	0	0	78	31	16	70
1632032	2017/04/17 20:47:36	17	20:47:36	0.0675116	5	18	20	95	69	23	4	15	90	9	0	1	21	37	0	9
1632032	2017/04/17 22:24:49	17	22:24:49	-0.4786	6	68	85	30	33	29	74	99	35	44	6	3	70	76	64	89
1632032	2017/04/18 10:55:38	18	10:55:38	0.129664	7	76	84	85	13	95	8	33	4	20	0	0	81	73	38	91
1632032	2017/04/18 14:02:21	18	14:02:21	0.196447	8	84	82	18	70	22	70	49	83	20	0	0	30	59	18	39
1632032	2017/04/18 18:45:14	18	18:45:14	0.157963	10	29	94	85	34	68	13	34	26	21	1	2	32	49	18	67
1632032	2017/04/18 22:32:42	18	22:32:42	-0.480961	12	100	100	100	22	86	16	31	16	75	15	11	74	88	88	96
1632032	2017/04/19 11:00:07	19	11:00:07	0.123322	13	93	98	18	11	36	76	97	4	77	0	6	81	91	63	94
1632032	2017/04/19 13:57:42	19	13:57:42	0.19522	14	77	93	15	77	14	32	71	92	32	0	0	18	36	11	22
1632032	2017/04/19 18:38:49	19	18:38:49	0.077419	16	3	6	97	31	65	14	8	90	16	2	0	28	54	13	18
1632032	2017/04/19 20:30:18	19	20:30:18	0.097419	17	41	83	14	11	29	27	93	43	9	0	0	65	69	0	28
1632032	2017/04/19 22:50:35	19	22:50:35	-0.29338	18	100	100	100	14	95	13	93	13	91	7	1	90	87	44	90
1632032	2017/04/20 15:48:07	20	15:48:07	0.11684	21	91	79	79	16	80	13	90	8	28	0	0	74	76	15	76
1632032	2017/04/20 18:36:22	20	18:36:22	0.0772685	22	29	100	86	5	75	0	31	20	13	0	0	24	78	1	41
1632032	2017/04/20 20:27:38	20	20:27:38	0.0980671	23	38	32	87	16	100	13	30	22	88	3	0	71	83	68	93
1632032	2017/04/20 22:48:51	20	22:48:51	-0.495602	24	19	23	92	9	88	2	71	15	53	0	0	91	100	81	99
1632032	2017/04/21 10:55:11	21	10:55:11	0.123194	25	81	100	31	2	15	89	100	0	4	19	11	31	28	23	35
1632032	2017/04/21 13:52:35	21	13:52:35	0.0822801	26	11	90	21	0	8	76	92	63	15	0	0	18	73	10	64
1632032	2017/04/21 15:51:04	21	15:51:04	0.120787	27	86	84	16	0	11	0	91	0	12	0	0	75	51	8	32
1632032	2017/04/21 18:45:00	21	18:45:00	0.0692593	28	76	19	100	25	100	9	63	8	75	0	0	76	81	76	85
1632032	2017/04/21 20:24:44	21	20:24:44	0.106817	29	4	11	93	2	100	0	89	4	69	0	0	86	99	99	85
1632032	2017/04/21 22:58:33	21	22:58:33	-0.537095	30	91	66	49	17	100	12	94	6	83	0	0	96	100	100	95
1632033	2017/04/10 10:05:08	10	10:05:08	0.213032	1	0	14	100	22	70	8	73	30	32	29	21	30	78	18	79
1632033	2017/04/10 15:11:54	10	15:11:54	0.0768866	2	65	63	22	69	13	81	75	23	75	24	25	41	26	26	23
1632033	2017/04/10 17:02:37	10	17:02:37	0.124051	3	70	65	27	63	36	67	71	60	64	0	0	27	31	0	30
1632033	2017/04/10 20:01:15	10	20:01:15	0.0569329	4	33	29	100	24	78	17	18	18	21	23	11	64	58	16	54
1632033	2017/04/10 21:23:14	10	21:23:14	0.0661806	5	18	30	94	19	78	5	90	10	83	0	4	70	83	19	90
1632033	2017/04/10 22:58:32	10	22:58:32	-0.511794	6	71	26	21	20	100	38	100	0	100	21	0	100	100	100	100
1632033	2017/04/11 10:41:33	11	10:41:33	0.192049	7	24	58	74	59	33	36	72	70	74	0	8	22	79	13	72
1632033	2017/04/11 15:18:06	11	15:18:06	0.0740741	8	35	34	78	63	64	22	75	30	28	7	8	71	79	15	83
1632033	2017/04/11 17:04:46	11	17:04:46	0.0950579	9	28	26	90	34	76	57	79	33	64	0	72	67	76	20	77
1632033	2017/04/11 19:21:39	11	19:21:39	0.0843634	10	6	78	100	6	66	7	79	7	93	0	0	69	87	5	91
1632033	2017/04/11 21:23:08	11	21:23:08	0.0661227	11	81	76	13	26	25	82	88	32	87	2	1	24	71	71	34
1632033	2017/04/11 22:58:21	11	22:58:21	-0.534942	12	28	31	92	18	85	66	100	16	98	0	0	100	100	73	100
1632033	2017/04/12 10:08:02	12	10:08:02	0.243495	13	24	76	85	23	69	6	89	85	20	1	6	77	73	0	72
1632033	2017/04/12 15:58:40	12	15:58:40	0.0545255	14	86	77	13	66	19	79	91	21	90	0	0	20	78	29	81
1632033	2017/04/12 17:17:11	12	17:17:11	0.0905671	15	18	70	82	67	72	0	74	70	13	0	46	64	35	15	65
1632033	2017/04/12 19:27:36	12	19:27:36	0.152662	16	31	30	24	29	85	25	80	27	81	0	0	97	82	80	79
1632033	2017/04/12 23:07:26	12	23:07:26	-0.329757	18	81	78	87	17	69	57	91	16	91	0	1	68	84	16	91
1632033	2017/04/13 15:12:35	13	15:12:35	0.0766204	20	21	83	96	7	88	14	100	92	8	0	7	84	92	0	82
1632033	2017/04/13 17:02:55	13	17:02:55	0.0983449	21	26	79	35	34	70	26	88	32	73	2	8	82	98	3	100
1632033	2017/04/13 19:24:32	13	19:24:32	0.0823843	22	23	100	99	9	79	30	82	17	29	0	7	88	94	14	85
1632033	2017/04/13 21:23:10	13	21:23:10	0.0711111	23	27	31	100	21	88	23	81	23	45	6	5	90	96	21	98
1632033	2017/04/13 23:05:34	13	23:05:34	-0.519051	24	25	35	89	0	79	13	85	4	68	6	80	64	92	0	77
1632033	2017/04/14 10:38:08	14	10:38:08	0.193218	25	26	77	83	18	70	13	90	16	19	1	0	95	96	5	100
1632033	2017/04/14 15:16:22	14	15:16:22	0.102963	26	82	81	38	67	74	71	78	28	71	0	0	66	100	0	100
1632033	2017/04/14 17:44:38	14	17:44:38	0.0669444	27	26	73	94	13	66	15	87	87	13	0	0	82	100	0	96
1632033	2017/04/14 19:21:02	14	19:21:02	0.0847569	28	20	74	94	19	61	12	69	13	68	0	0	73	89	20	93
1632033	2017/04/14 21:23:05	14	21:23:05	-0.359606	29	77	73	85	11	69	9	72	11	35	0	0	79	100	20	90
1632034	2017/04/10 12:45:15	10	12:45:15	0.191123	2	36	48	72	38	70	23	34	62	70	14	22	63	33	61	34
1632034	2017/04/10 17:20:28	10	17:20:28	0.099375	4	27	30	86	64	65	24	30	42	65	26	14	65	74	32	24
1632034	2017/04/10 19:43:34	10	19:43:34	0.12544	5	58	30	65	26	30	27	37	36	30	29	18	32	34	36	21
1632034	2017/04/10 22:44:12	10	22:44:12	-0.556887	6	21	61	90	26	66	18	29	33	31	10	7	39	58	14	17
1632034	2017/04/11 09:22:17	11	09:22:17	0.137836	7	35	74	41	26	66	14	34	24	42	12	14	46	63	46	61
1632034	2017/04/11 12:40:46	11	12:40:46	0.0936111	8	61	70	37	60	60	32	67	61	64	16	12	71	67	61	59
1632034	2017/04/11 14:55:34	11	14:55:34	0.0661111	9	62	77	32	23	72	35	71	27	64	28	12	85	75	72	74
1632034	2017/04/11 16:30:46	11	16:30:46	0.153889	10	33	65	39	40	79	39	64	36	68	18	14	77	72	74	69
1632034	2017/04/11 20:12:22	11	20:12:22	0.066331	11	70	79	9	35	26	76	84	28	69	19	31	65	71	74	75
1632034	2017/04/11 21:47:53	11	21:47:53	-0.457164	12	37	38	77	32	71	34	70	32	67	62	20	70	63	68	67
1632034	2017/04/12 10:49:34	12	10:49:34	0.0660417	13	62	81	37	12	61	23	69	27	67	16	13	63	67	60	69
1632034	2017/04/12 12:24:40	12	12:24:40	0.075463	14	33	72	75	21	73	27	33	25	60	21	15	67	63	59	35
1632034	2017/04/12 14:13:20	12	14:13:20	0.133889	15	35	41	37	70	58	21	40	69	41	15	14	42	38	33	36
1632034	2017/04/12 17:26:08	12	17:26:08	0.0704977	16	73	62	33	16	61	35	68	27	60	21	18	65	71	65	84
1632034	2017/04/12 19:07:39	12	19:07:39	0.121644	17	76	61	27	32	41	28	71	29	61	30	13	60	61	78	65
1632034	2017/04/12 22:02:49	12	22:02:49	-0.497118	18	78	59	66	36	73	24	61	24	63	32	16	59	66	59	67
1632034	2017/04/13 10:06:58	13	10:06:58	0.0664352	19	74	63	14	65	36	81	85	58	68	20	24	65	76	73	68
1632034	2017/04/13 11:42:38	13	11:42:38	0.184942	20	74	76	35	73	44	76	60	73	61	16	13	62	35	69	63
1632034	2017/04/13 16:08:57	13	16:08:57	0.0635301	21	61	78	4	13	38	74	73	18	64	14	15	59	68	76	65
1632034	2017/04/13 17:40:26	13	17:40:26	0.0655556	22	59	73	73	63	37	44	38	61	43	61	68	39	33	54	37
1632034	2017/04/13 19:14:50	13	19:14:50	0.132488	23	58	72	29	35	59	39	68	29	59	14	17	62	71	64	72
1632034	2017/04/13 22:25:37	13	22:25:37	-0.543843	24	33	63	39	40	66	23	42	28	62	17	12	60	65	66	63
1632034	2017/04/14 09:22:29	14	09:22:29	0.107593	25	25	62	62	27	61	21	41	12	67	12	13	59	37	44	62
1632034	2017/04/14 11:57:25	14	11:57:25	0.118472	26	74	63	73	22	66	32	35	26	62	25	25	67	71	58	63
1632034	2017/04/14 14:48:01	14	14:48:01	0.123877	27	66	73	22	18	74	26	65	21	60	19	15	83	74	75	83
1632034	2017/04/14 17:46:24	14	17:46:24	0.0635532	28	72	60	31	66	61	35	63	22	65	13	59	62	62	72	59
1632034	2017/04/14 19:17:55	14	19:17:55	0.13912	29	23	62	68	27	31	34	21	18	59	70	16	57	38	65	34
1632034	2017/04/14 22:38:15	14	22:38:15	-0.491181	30	27	63	87	33	75	14	29	13	60	12	16	64	60	24	33
1632036	2017/04/10 10:50:57	10	10:50:57	0.160069	1	57	46	55	44	54	56	55	54	56	48	42	44	43	43	44
1632036	2017/04/10 14:41:27	10	14:41:27	0.269248	3	59	41	65	38	55	58	58	43	39	39	35	39	56	57	59
1632036	2017/04/10 21:09:10	10	21:09:10	0.0771296	5	41	64	44	42	42	41	60	42	42	42	42	42	59	60	36
1632036	2017/04/10 23:00:14	10	23:00:14	-0.512454	6	36	37	38	35	35	37	39	38	59	60	61	60	59	63	63
1632036	2017/04/11 10:42:18	11	10:42:18	0.163727	7	43	42	58	59	59	39	63	57	60	62	62	52	61	68	72
1632036	2017/04/11 14:38:04	11	14:38:04	0.177199	9	38	37	34	47	43	41	58	61	62	41	48	56	55	45	59
1632036	2017/04/11 18:53:14	11	18:53:14	0.0946875	10	39	38	34	34	30	31	35	38	37	43	43	44	45	43	45
1632036	2017/04/11 21:09:35	11	21:09:35	-0.338449	11	59	63	62	61	65	60	61	60	60	62	59	57	60	58	57
1632036	2017/04/12 13:02:13	12	13:02:13	0.0902315	14	44	42	58	63	40	42	43	40	39	38	48	43	60	61	46
1632036	2017/04/12 15:12:09	12	15:12:09	0.238565	15	66	67	64	65	65	35	39	60	59	47	45	45	64	67	67
1632036	2017/04/12 20:55:41	12	20:55:41	0.0506366	17	66	69	71	74	65	36	32	34	41	58	40	58	40	41	40
1632036	2017/04/12 22:08:36	12	22:08:36	-0.479745	18	34	34	35	60	60	60	62	59	61	59	58	54	36	36	36
1632036	2017/04/13 10:37:46	13	10:37:46	0.0985764	19	59	62	62	63	61	63	62	61	51	56	40	41	59	42	41
1632036	2017/04/13 12:59:43	13	12:59:43	0.110139	20	67	72	69	35	34	37	63	63	67	65	62	58	40	63	39
1632036	2017/04/13 15:38:19	13	15:38:19	0.0845255	21	37	33	31	42	43	39	48	63	63	63	63	60	62	59	58
1632036	2017/04/13 17:40:02	13	17:40:02	0.109062	22	40	40	43	45	42	43	48	59	43	45	60	43	58	55	58
1632036	2017/04/13 20:17:05	13	20:17:05	0.0786343	23	37	34	39	42	41	40	57	59	58	58	42	43	55	54	57
1632036	2017/04/13 22:10:19	13	22:10:19	-0.482465	24	60	61	61	59	41	41	40	41	57	56	52	57	57	46	55
1632036	2017/04/14 10:35:34	14	10:35:34	0.0969097	25	59	58	59	60	44	41	60	60	60	42	44	44	57	56	54
1632036	2017/04/14 12:55:07	14	12:55:07	0.202859	26	58	36	61	41	57	61	38	40	61	58	48	44	59	40	57
1632036	2017/04/14 17:47:14	14	17:47:14	0.104086	28	60	59	41	40	58	60	43	44	57	57	48	48	54	52	46
1632036	2017/04/14 20:17:07	14	20:17:07	0.0827199	29	57	45	53	46	54	45	54	45	54	46	53	54	53	43	57
1632036	2017/04/14 22:16:14	14	22:16:14	-0.471123	30	45	100	38	54	53	77	66	41	56	33	36	52	61	46	55
1632045	2017/04/17 10:57:49	17	10:57:49	0.0982986	1	14	25	77	16	62	21	72	26	56	0	0	77	77	44	23
1632045	2017/04/17 13:19:22	17	13:19:22	0.121782	2	24	80	33	81	31	71	83	68	76	81	8	70	75	76	73
1632045	2017/04/17 16:14:44	17	16:14:44	0.0703472	3	30	82	69	64	100	78	82	66	92	2	0	88	85	86	84
1632045	2017/04/17 17:56:02	17	17:56:02	0.0910995	4	38	61	94	25	84	11	44	34	81	1	0	83	81	76	68
1632045	2017/04/17 20:07:13	17	20:07:13	-0.44	5	33	38	77	33	76	77	68	48	64	65	32	66	75	67	72
1632045	2017/04/18 09:33:37	18	09:33:37	0.258113	7	18	33	68	25	39	34	34	73	36	11	14	32	59	28	33
1632045	2017/04/18 15:45:18	18	15:45:18	0.0958102	9	32	72	40	66	39	72	77	61	27	24	21	45	34	37	68
1632045	2017/04/18 18:03:16	18	18:03:16	0.0736921	10	67	70	65	30	71	26	70	40	65	0	0	67	81	59	62
1632045	2017/04/18 19:49:23	18	19:49:23	0.0829398	11	69	31	64	59	75	68	68	31	67	31	14	71	64	68	74
1632045	2017/04/18 21:48:49	18	21:48:49	-0.469132	12	33	81	38	64	41	67	77	28	35	29	11	39	73	35	43
1632045	2017/04/19 10:33:16	19	10:33:16	0.106944	13	24	28	96	26	64	18	23	40	30	14	12	73	27	14	15
1632045	2017/04/19 13:07:16	19	13:07:16	0.214213	14	77	74	79	17	84	67	75	10	40	0	0	84	86	76	75
1632045	2017/04/19 18:15:44	19	18:15:44	0.0660185	16	30	39	77	79	36	76	46	88	18	8	13	38	31	27	33
1632045	2017/04/19 19:50:48	19	19:50:48	0.138009	17	70	30	85	24	80	10	47	13	79	0	5	80	79	67	68
1632045	2017/04/19 23:09:32	19	23:09:32	-0.537025	18	27	29	87	66	41	18	18	87	20	13	13	65	29	26	20
1632045	2017/04/20 10:16:13	20	10:16:13	0.0965509	19	29	34	71	60	37	64	67	73	23	17	13	42	27	25	25
1632045	2017/04/20 12:35:15	20	12:35:15	0.230509	20	21	78	77	25	49	59	22	51	27	5	13	42	62	23	34
1632045	2017/04/20 18:07:11	20	18:07:11	0.0866782	22	31	30	93	25	80	7	68	22	26	18	3	83	82	26	65
1632045	2017/04/20 20:12:00	20	20:12:00	-0.273924	23	24	92	20	37	66	82	85	26	21	13	14	70	86	36	78
1632045	2017/04/21 13:37:33	21	13:37:33	0.0650116	26	71	33	76	23	83	9	37	20	73	17	19	71	75	66	75
1632045	2017/04/21 15:11:10	21	15:11:10	0.106748	27	76	75	23	24	69	75	65	22	26	19	18	42	78	75	82
1632045	2017/04/21 17:44:53	21	17:44:53	0.0884375	28	90	93	100	24	93	78	98	20	4	9	12	83	83	55	70
1632045	2017/04/21 19:52:14	21	19:52:14	-0.401285	30	82	39	81	9	83	13	88	22	88	17	34	75	90	31	79
1632054	2017/04/10 10:14:23	10	10:14:23	0.0847569	1	20	90	65	82	64	75	34	80	23	0	0	35	40	29	35
1632054	2017/04/10 12:16:26	10	12:16:26	0.232662	2	61	79	82	64	91	26	79	71	74	14	8	77	84	39	82
1632054	2017/04/10 17:51:28	10	17:51:28	0.064919	4	29	90	74	69	79	16	99	61	31	10	0	87	84	28	86
1632054	2017/04/10 19:24:57	10	19:24:57	0.156354	5	76	36	91	76	93	13	88	68	32	0	0	95	88	22	93
1632054	2017/04/10 23:10:06	10	23:10:06	-0.522407	6	76	70	76	73	80	28	89	66	67	9	9	84	81	74	90
1632054	2017/04/11 10:37:50	11	10:37:50	0.0631134	7	80	20	99	80	70	7	100	72	81	12	6	87	84	24	72
1632054	2017/04/11 12:08:43	11	12:08:43	0.254282	8	66	65	92	72	21	0	69	55	27	0	0	74	72	68	29
1632054	2017/04/11 18:14:53	11	18:14:53	0.0813426	10	74	37	99	65	95	14	95	67	75	0	0	96	84	32	79
1632054	2017/04/11 20:12:01	11	20:12:01	0.0814468	11	20	86	21	80	18	84	83	82	25	0	0	29	35	26	27
1632054	2017/04/11 22:09:18	11	22:09:18	-0.483958	12	23	83	98	82	92	4	32	85	14	0	0	36	78	20	92
1632054	2017/04/12 10:32:24	12	10:32:24	0.106806	13	19	25	37	82	28	2	36	76	27	0	0	28	38	27	24
1632054	2017/04/12 13:06:12	12	13:06:12	0.0862616	14	14	79	86	71	66	8	71	74	73	0	0	72	81	28	88
1632054	2017/04/12 15:10:25	12	15:10:25	0.0839815	15	19	19	17	78	16	87	23	79	18	16	21	21	29	25	23
1632054	2017/04/12 17:11:21	12	17:11:21	0.136019	16	31	73	72	67	80	30	87	62	73	8	9	67	77	20	85
1632054	2017/04/12 20:27:13	12	20:27:13	0.104132	17	19	25	86	73	24	8	11	71	20	0	0	30	34	25	86
1632054	2017/04/12 22:57:10	12	22:57:10	-0.476968	18	23	32	90	71	93	11	90	74	75	0	4	83	81	16	86
1632054	2017/04/13 11:30:20	13	11:30:20	0.0761806	19	22	24	98	74	79	15	24	76	24	0	0	31	32	30	80
1632054	2017/04/13 13:20:02	13	13:20:02	0.0868287	20	72	10	91	75	86	8	61	66	71	0	0	72	76	79	78
1632054	2017/04/13 15:25:04	13	15:25:04	0.0995949	21	77	24	22	83	21	77	79	76	79	0	0	78	67	25	74
1632054	2017/04/13 17:48:29	13	17:48:29	0.107396	22	29	23	83	73	85	24	73	74	72	0	0	75	73	31	70
1632054	2017/04/13 20:23:08	13	20:23:08	0.0904051	23	21	21	84	72	30	23	30	83	31	0	2	36	77	31	36
1632054	2017/04/13 22:33:19	13	22:33:19	-0.513137	24	86	82	25	76	47	77	82	82	33	0	16	31	77	22	73
1632054	2017/04/14 10:14:24	14	10:14:24	0.135868	25	84	71	27	83	29	76	78	80	28	14	37	34	29	26	18
1632054	2017/04/14 13:30:03	14	13:30:03	0.103958	26	25	27	90	72	60	18	73	78	30	9	14	74	68	39	66
1632054	2017/04/14 15:59:45	14	15:59:45	0.114282	27	77	75	18	85	29	78	83	84	27	13	14	67	40	65	34
1632054	2017/04/14 18:44:19	14	18:44:19	0.16044	28	81	74	75	79	74	82	85	83	77	15	14	85	68	68	73
1632054	2017/04/14 22:35:21	14	22:35:21	-0.552234	30	72	77	75	32	75	79	76	36	73	16	3	73	75	74	81
1632055	2017/04/10 09:20:08	10	09:20:08	0.134537	1	13	88	100	10	60	10	71	80	1	0	0	70	23	15	33
1632055	2017/04/10 12:33:52	10	12:33:52	0.338738	2	34	21	97	17	100	7	91	0	100	0	14	84	79	68	76
1632055	2017/04/10 20:41:39	10	20:41:39	-0.374803	5	99	10	100	13	100	11	100	14	95	0	0	100	100	100	100
1632055	2017/04/11 11:41:56	11	11:41:56	0.0683449	7	13	93	17	77	29	80	79	34	36	12	62	28	31	36	75
1632055	2017/04/11 13:20:21	11	13:20:21	0.114988	8	19	85	11	78	25	76	79	60	26	12	57	26	27	38	71
1632055	2017/04/11 16:05:56	11	16:05:56	0.0692014	9	37	82	76	77	29	31	34	57	25	15	29	43	39	33	30
1632055	2017/04/11 17:45:35	11	17:45:35	0.10162	10	7	80	80	14	84	21	9	15	76	0	5	77	63	32	81
1632055	2017/04/11 20:11:55	11	20:11:55	0.0640394	11	22	84	21	68	28	76	74	40	28	19	35	18	36	69	37
1632055	2017/04/11 21:44:08	11	21:44:08	-0.31875	12	11	82	91	14	90	10	10	14	87	8	0	91	78	63	75
1632055	2017/04/12 14:05:08	12	14:05:08	0.0628125	14	26	89	68	64	30	32	23	70	25	9	11	66	34	24	32
1632055	2017/04/12 15:35:35	12	15:35:35	0.0628935	15	35	81	38	70	45	65	30	71	22	10	8	68	41	46	39
1632055	2017/04/12 17:06:09	12	17:06:09	0.108565	16	34	66	28	35	68	38	71	27	69	7	0	71	64	71	81
1632055	2017/04/12 19:42:29	12	19:42:29	0.0653472	17	21	76	33	75	18	73	70	72	63	7	9	19	40	75	28
1632055	2017/04/12 21:16:35	12	21:16:35	-0.380567	18	19	80	66	67	28	67	65	66	67	4	6	47	39	31	34
1632055	2017/04/13 12:08:34	13	12:08:34	0.202905	20	33	65	71	21	83	26	28	30	78	8	0	70	71	70	79
1632055	2017/04/13 17:00:45	13	17:00:45	0.117662	22	24	87	78	28	79	17	20	77	10	11	10	72	26	29	72
1632055	2017/04/13 19:50:11	13	19:50:11	0.0646991	23	29	72	68	25	83	20	18	27	81	0	0	71	78	31	74
1632055	2017/04/13 21:23:21	13	21:23:21	-0.4186	24	12	85	82	22	73	16	8	19	68	4	6	74	72	65	69
1632055	2017/04/14 11:20:34	14	11:20:34	0.0905671	25	22	83	36	61	23	68	25	64	14	0	0	64	37	33	31
1632055	2017/04/14 13:30:59	14	13:30:59	0.0765625	26	66	18	81	24	80	16	80	20	75	6	8	80	78	72	76
1632055	2017/04/14 15:21:14	14	15:21:14	0.073669	27	12	100	100	79	67	19	79	97	16	4	3	100	37	16	45
1632055	2017/04/14 17:07:19	14	17:07:19	0.0980324	28	22	88	17	72	28	71	16	73	13	0	0	38	24	21	33
1632055	2017/04/14 19:28:29	14	19:28:29	0.0932986	29	13	76	20	64	15	65	30	60	22	0	12	28	24	29	28
1632055	2017/04/14 21:42:50	14	21:42:50	-0.449514	30	75	16	75	17	71	19	84	11	69	2	0	75	67	72	75
1632056	2017/04/17 10:55:32	17	10:55:32	0.188542	1	12	86	86	60	72	17	98	16	83	0	0	100	100	0	100
1632056	2017/04/17 15:27:02	17	15:27:02	0.123646	2	8	80	100	82	70	34	98	67	33	0	0	41	100	16	100
1632056	2017/04/17 18:25:05	17	18:25:05	0.081088	3	100	100	100	100	80	0	31	57	100	0	0	100	100	0	100
1632056	2017/04/17 20:21:51	17	20:21:51	0.0438889	4	10	100	100	21	90	0	27	25	5	0	0	94	100	0	69
1632056	2017/04/17 21:25:03	17	21:25:03	0.0674421	5	4	100	100	0	43	0	100	0	73	0	0	77	100	3	71
1632056	2017/04/17 23:02:10	17	23:02:10	-0.50463	6	79	91	96	11	35	20	30	27	24	25	41	40	32	25	40
1632056	2017/04/18 10:55:30	18	10:55:30	0.187882	7	10	26	89	19	82	10	94	27	100	9	6	67	80	94	88
1632056	2017/04/18 15:26:03	18	15:26:03	0.187106	8	10	100	100	84	89	2	5	86	15	0	0	0	67	0	65
1632056	2017/04/18 19:55:29	18	19:55:29	0.0650694	10	62	73	79	23	75	25	63	19	75	10	25	65	78	28	73
1632056	2017/04/18 21:29:11	18	21:29:11	0.0604051	11	87	77	69	7	86	16	84	28	79	8	0	91	100	19	84
1632056	2017/04/18 22:56:10	18	22:56:10	-0.500787	12	0	100	100	74	34	0	9	76	31	14	71	25	40	6	38
1632056	2017/04/19 10:55:02	19	10:55:02	0.18941	13	7	68	86	65	56	13	88	64	58	6	0	68	90	30	60
1632056	2017/04/19 15:27:47	19	15:27:47	0.12309	14	2	31	79	75	39	65	80	58	75	0	0	23	58	71	29
1632056	2017/04/19 18:25:02	19	18:25:02	0.073287	15	24	88	100	86	67	7	4	85	0	0	0	71	78	22	67
1632056	2017/04/19 20:10:34	19	20:10:34	0.0528704	16	14	88	86	23	75	19	72	21	94	0	0	84	91	68	78
1632056	2017/04/19 21:26:42	19	21:26:42	0.0737384	17	20	93	88	17	100	17	100	11	82	20	9	82	83	62	70
1632056	2017/04/19 23:12:53	19	23:12:53	-0.512315	18	0	61	99	20	61	0	28	29	50	2	0	75	99	85	75
1632056	2017/04/20 15:26:04	20	15:26:04	0.124282	20	80	74	23	21	22	86	80	61	16	6	10	14	24	29	32
1632056	2017/04/20 18:25:02	20	18:25:02	0.063206	21	25	98	88	20	56	15	98	49	25	0	0	58	77	44	60
1632056	2017/04/20 19:56:03	20	19:56:03	0.061794	22	7	15	92	88	37	0	14	87	10	0	4	18	30	38	31
1632056	2017/04/20 21:25:02	20	21:25:02	0.063206	23	3	19	19	88	21	5	21	92	16	11	13	6	23	27	30
1632056	2017/04/20 22:56:03	20	22:56:03	-0.50037	24	0	100	100	100	100	0	0	100	0	0	0	100	100	36	78
1632056	2017/04/21 10:55:31	21	10:55:31	0.338472	25	13	90	64	15	88	19	100	23	70	13	2	87	77	78	66
1632056	2017/04/21 19:02:55	21	19:02:55	0.0364699	27	84	82	72	12	71	1	100	0	72	0	0	66	79	82	64
1632056	2017/04/21 19:55:26	21	19:55:26	0.0622338	28	34	20	85	71	25	29	65	29	76	13	22	63	64	71	71
1632056	2017/04/21 21:25:03	21	21:25:03	0.0633449	29	18	75	13	71	28	35	82	36	70	23	32	19	77	28	67
1632056	2017/04/21 22:56:16	21	22:56:16	-0.527002	30	12	27	20	11	25	13	18	20	22	25	27	24	25	42	39
1632058	2017/04/10 10:17:23	10	10:17:23	0.11235	1	70	64	81	34	64	51	56	37	60	0	9	56	63	64	64
1632058	2017/04/10 12:59:10	10	12:59:10	0.0690162	2	28	62	61	20	40	59	53	26	59	0	0	28	51	58	59
1632058	2017/04/10 14:38:33	10	14:38:33	0.118113	3	7	72	25	36	15	66	62	22	35	0	0	41	56	54	59
1632058	2017/04/10 17:28:38	10	17:28:38	0.0731713	4	42	74	60	21	48	50	68	25	42	0	0	61	65	64	60
1632058	2017/04/10 19:14:00	10	19:14:00	0.0632986	5	39	70	70	25	42	68	60	25	35	0	5	34	57	19	60
1632058	2017/04/10 20:45:09	10	20:45:09	-0.458831	6	10	64	66	21	32	32	31	20	35	0	0	30	32	23	45
1632058	2017/04/11 09:44:26	11	09:44:26	0.113287	7	57	70	70	23	45	63	64	15	38	8	7	13	28	35	37
1632058	2017/04/11 12:27:34	11	12:27:34	0.0932523	8	43	72	76	63	43	67	39	59	42	0	20	53	44	33	39
1632058	2017/04/11 14:41:51	11	14:41:51	0.0718171	9	64	67	65	11	100	29	66	7	88	0	8	100	71	81	79
1632058	2017/04/11 16:25:16	11	16:25:16	0.157535	10	81	82	54	19	67	33	100	20	68	0	0	100	77	78	79
1632058	2017/04/11 20:12:07	11	20:12:07	0.0789699	11	74	100	18	37	77	28	75	9	67	0	0	64	69	70	70
1632058	2017/04/11 22:05:50	11	22:05:50	-0.511933	12	68	37	100	23	100	24	68	15	94	0	0	100	100	100	100
1632058	2017/04/12 09:48:39	12	09:48:39	0.143634	13	30	38	72	18	35	55	41	15	14	0	0	18	28	40	40
1632058	2017/04/12 13:15:29	12	13:15:29	0.069213	14	89	80	26	10	42	77	83	10	67	0	0	10	68	70	64
1632058	2017/04/12 14:55:09	12	14:55:09	0.0890741	15	85	79	34	20	32	79	99	17	27	0	0	78	65	68	77
1632058	2017/04/12 17:03:25	12	17:03:25	0.067419	16	25	34	90	21	61	23	62	33	41	2	0	61	64	38	31
1632058	2017/04/12 18:40:30	12	18:40:30	0.147627	17	83	80	100	10	82	22	72	20	70	0	0	98	96	94	86
1632058	2017/04/12 22:13:05	12	22:13:05	-0.506516	18	9	64	59	13	14	42	62	21	32	5	8	19	31	31	30
1632058	2017/04/13 10:03:42	13	10:03:42	0.16353	19	58	32	75	29	36	32	15	22	23	0	13	16	35	38	41
1632058	2017/04/13 13:59:11	13	13:59:11	0.0731019	20	73	27	71	17	85	20	77	31	76	5	14	65	74	65	77
1632058	2017/04/13 15:44:27	13	15:44:27	0.0796991	21	80	73	75	21	66	17	68	8	79	15	12	74	68	62	61
1632058	2017/04/13 17:39:13	13	17:39:13	0.0646528	22	26	27	49	67	33	23	67	71	32	16	12	69	33	31	31
1632058	2017/04/13 19:12:19	13	19:12:19	0.10059	23	30	58	67	27	28	32	34	34	31	75	59	37	46	42	35
1632058	2017/04/13 21:37:10	13	21:37:10	-0.446806	24	35	34	68	29	24	31	36	28	36	3	31	36	26	36	41
1632058	2017/04/14 10:53:46	14	10:53:46	0.117975	25	38	32	83	61	37	34	36	78	28	5	15	31	36	35	29
1632058	2017/04/14 13:43:39	14	13:43:39	0.189167	26	79	82	45	21	66	35	64	16	67	0	4	73	68	67	79
1632058	2017/04/14 18:16:03	14	18:16:03	0.0810185	28	19	22	84	31	32	20	18	26	19	0	24	61	40	40	21
1632058	2017/04/14 20:12:43	14	20:12:43	0.0768056	29	65	70	33	35	32	70	71	39	35	37	27	32	70	74	28
1632058	2017/04/14 22:03:19	14	22:03:19	-0.532836	30	19	24	16	27	76	33	71	18	63	15	10	68	77	78	77
1632061	2017/04/10 09:16:02	10	09:16:02	0.149479	1	15	14	83	26	66	23	66	31	34	0	0	81	72	14	51
1632061	2017/04/10 12:51:17	10	12:51:17	0.209826	2	24	81	70	33	72	39	63	35	57	0	0	73	62	40	28
1632061	2017/04/10 17:53:26	10	17:53:26	0.196644	4	40	71	69	49	70	24	69	37	56	0	3	76	73	15	80
1632061	2017/04/10 22:36:36	10	22:36:36	-0.374491	6	74	82	37	40	45	67	82	62	39	0	0	45	70	60	35
1632061	2017/04/11 13:37:20	11	13:37:20	0.289016	8	39	61	71	54	63	34	38	72	44	0	0	65	59	10	18
1632061	2017/04/11 20:33:31	11	20:33:31	0.0798148	11	58	69	19	48	41	72	72	71	69	3	4	52	74	69	62
1632061	2017/04/11 22:28:27	11	22:28:27	-0.46184	12	41	70	70	69	44	22	42	45	53	2	0	46	62	61	38
1632061	2017/04/12 11:23:24	12	11:23:24	0.0694792	13	58	49	76	40	65	34	46	38	38	2	2	62	68	16	20
1632061	2017/04/12 13:03:27	12	13:03:27	0.0688889	14	44	68	71	43	64	53	55	36	42	6	5	47	62	44	45
1632061	2017/04/12 14:42:39	12	14:42:39	0.0840625	15	68	65	43	41	46	58	73	58	61	0	2	62	65	58	45
1632061	2017/04/12 16:43:42	12	16:43:42	0.103623	16	59	65	41	59	44	60	69	61	45	5	0	50	56	59	42
1632061	2017/04/12 19:12:55	12	19:12:55	0.0810417	17	26	66	67	59	74	15	43	66	43	6	0	64	65	40	38
1632061	2017/04/12 21:09:37	12	21:09:37	-0.481111	18	63	64	41	55	47	70	74	46	60	5	5	52	70	58	45
1632061	2017/04/13 09:36:49	13	09:36:49	0.104039	19	67	61	80	30	62	41	62	37	50	0	0	60	56	43	64
1632061	2017/04/13 12:06:38	13	12:06:38	0.134919	20	60	63	67	39	58	34	69	36	73	0	0	62	70	59	68
1632061	2017/04/13 15:20:55	13	15:20:55	0.0774306	21	59	60	55	46	62	36	58	54	34	0	0	58	65	27	27
1632061	2017/04/13 17:12:25	13	17:12:25	0.134155	22	64	63	59	54	56	45	65	51	57	0	0	50	60	40	56
1632061	2017/04/13 20:25:36	13	20:25:36	0.0732407	23	51	64	68	49	42	49	70	46	60	0	2	54	60	42	43
1632061	2017/04/13 22:11:04	13	22:11:04	-0.458322	24	62	60	59	58	44	45	80	43	59	2	3	54	59	42	37
1632061	2017/04/14 11:11:05	14	11:11:05	0.101528	26	58	63	46	66	44	63	64	59	54	0	0	58	67	38	40
1632061	2017/04/14 13:37:17	14	13:37:17	0.204896	27	69	74	72	63	73	35	59	64	36	5	0	57	59	40	65
1632061	2017/04/14 18:32:20	14	18:32:20	0.0704398	28	45	60	59	36	53	37	54	43	54	41	45	62	62	45	54
1632061	2017/04/14 20:13:46	14	20:13:46	0.0897106	29	51	65	42	52	48	60	66	48	56	0	0	49	60	32	30
1632061	2017/04/14 22:22:57	14	22:22:57	-0.538484	30	63	63	44	49	46	62	77	46	63	2	0	46	53	42	41
1632064	2017/04/17 09:27:32	17	09:27:32	0.272731	1	37	27	77	29	72	37	23	39	33	7	14	33	68	69	72
1632064	2017/04/17 16:00:16	17	16:00:16	0.0639236	3	28	76	39	34	74	71	89	52	77	11	0	64	81	91	79
1632064	2017/04/17 17:32:19	17	17:32:19	0.110694	4	76	75	72	70	91	73	75	35	83	5	4	80	86	79	90
1632064	2017/04/17 20:11:43	17	20:11:43	0.0683449	5	71	68	86	67	68	85	86	83	90	1	9	68	63	70	80
1632064	2017/04/17 21:50:08	17	21:50:08	-0.508854	6	73	73	81	71	79	90	79	34	82	20	10	21	82	79	85
1632064	2017/04/18 09:37:23	18	09:37:23	0.116065	7	73	72	76	30	79	71	78	39	75	15	16	65	77	75	88
1632064	2017/04/18 12:24:31	18	12:24:31	0.111551	8	75	83	87	20	93	29	79	23	84	20	21	88	83	94	78
1632064	2017/04/18 15:05:09	18	15:05:09	0.0633333	9	61	66	66	78	69	79	72	69	74	12	5	77	53	72	63
1632064	2017/04/18 16:36:21	18	16:36:21	0.266968	10	70	75	84	38	79	39	67	40	88	13	3	84	80	76	79
1632064	2017/04/18 23:00:47	18	23:00:47	-0.559514	12	63	58	75	53	60	55	82	66	72	26	17	67	73	68	71
1632064	2017/04/19 09:35:05	19	09:35:05	0.119294	13	82	74	90	19	94	43	64	14	72	0	8	65	73	80	81
1632064	2017/04/19 12:26:52	19	12:26:52	0.121863	14	66	73	82	62	78	82	75	69	62	4	7	55	77	82	90
1632064	2017/04/19 15:22:21	19	15:22:21	0.075	15	81	84	62	22	91	24	76	18	77	27	16	70	67	72	87
1632064	2017/04/19 17:10:21	19	17:10:21	0.102708	16	70	66	76	75	71	74	76	41	63	10	15	80	74	77	80
1632064	2017/04/19 19:38:15	19	19:38:15	0.108692	17	87	48	67	19	64	25	30	22	30	1	12	40	35	43	74
1632064	2017/04/19 22:14:46	19	22:14:46	-0.5286	18	81	88	93	46	10	25	60	44	28	73	34	76	75	82	80
1632064	2017/04/20 09:33:35	20	09:33:35	0.0839815	19	79	76	73	42	61	42	68	43	62	2	0	51	70	64	70
1632064	2017/04/20 11:34:31	20	11:34:31	0.399421	20	78	73	64	53	53	47	62	40	44	8	10	37	67	74	66
1632064	2017/04/20 21:09:41	20	21:09:41	0.0729977	23	60	73	64	54	80	13	62	14	76	13	5	69	47	53	65
1632064	2017/04/20 22:54:48	20	22:54:48	-0.372141	24	65	82	63	43	64	46	67	51	76	0	8	51	74	64	70
1632064	2017/04/21 13:58:55	21	13:58:55	0.167697	26	56	68	72	22	70	42	36	26	82	11	0	35	26	82	78
1632064	2017/04/21 18:00:24	21	18:00:24	0.0880671	28	86	73	68	72	54	67	67	70	63	0	0	68	72	90	93
1632064	2017/04/21 20:07:13	21	20:07:13	0.0890162	29	82	77	79	79	74	25	36	9	19	6	0	69	71	88	86
1632064	2017/04/21 22:15:24	21	22:15:24	-0.508623	30	73	81	72	61	64	67	73	74	66	4	3	72	77	75	78
1632069	2017/04/17 10:02:59	17	10:02:59	0.096088	1	33	40	84	25	50	0	80	61	30	0	0	36	51	11	9
1632069	2017/04/17 12:21:21	17	12:21:21	0.115845	2	71	83	64	64	70	42	84	20	79	0	25	71	81	27	24
1632069	2017/04/17 15:08:10	17	15:08:10	0.0856481	3	81	35	39	93	70	82	82	21	91	0	55	71	71	70	77
1632069	2017/04/17 17:11:30	17	17:11:30	0.0864352	4	30	23	74	82	70	17	20	83	17	0	27	29	31	27	20
1632069	2017/04/17 19:15:58	17	19:15:58	0.0939352	5	82	80	33	29	59	64	81	20	56	0	0	71	71	69	84
1632069	2017/04/17 21:31:14	17	21:31:14	-0.477917	6	37	33	75	70	66	41	37	72	33	0	60	39	35	35	33
1632069	2017/04/18 10:03:02	18	10:03:02	0.0967245	7	82	38	40	22	59	68	88	20	60	0	10	78	72	77	84
1632069	2017/04/18 12:22:19	18	12:22:19	0.1775	8	66	39	37	75	61	70	76	55	40	19	59	67	42	39	39
1632069	2017/04/18 16:37:55	18	16:37:55	0.0917593	9	76	79	39	38	71	60	76	38	70	0	0	63	64	65	75
1632069	2017/04/18 18:50:03	18	18:50:03	0.111921	11	36	35	100	32	71	10	21	64	31	0	0	66	16	22	21
1632069	2017/04/18 21:31:13	18	21:31:13	-0.477708	12	78	77	25	69	41	86	88	20	82	32	34	71	79	79	27
1632069	2017/04/19 10:03:19	19	10:03:19	0.120394	13	40	40	87	24	83	20	82	21	30	0	0	70	61	26	21
1632069	2017/04/19 12:56:41	19	12:56:41	0.0989352	14	82	87	24	57	70	63	76	16	80	20	20	78	83	83	80
1632069	2017/04/19 15:19:09	19	15:19:09	0.0707292	15	80	72	27	79	44	84	87	29	72	26	65	36	40	74	38
1632069	2017/04/19 17:01:00	19	17:01:00	0.085463	16	32	88	92	80	93	10	22	18	25	0	0	94	81	82	84
1632069	2017/04/19 19:04:04	19	19:04:04	0.102951	17	45	77	82	79	73	18	87	80	20	0	0	0	36	32	34
1632069	2017/04/19 21:32:19	19	21:32:19	-0.476979	18	87	83	22	22	41	87	84	20	70	26	23	69	73	70	33
1632069	2017/04/20 10:05:28	20	10:05:28	0.211817	19	38	83	85	70	71	13	20	78	26	3	0	69	31	32	21
1632069	2017/04/20 15:10:29	20	15:10:29	0.0624074	21	79	33	79	21	86	10	23	19	21	0	0	86	31	29	26
1632069	2017/04/20 16:40:21	20	16:40:21	0.107569	22	39	42	84	32	78	11	25	70	76	0	0	79	25	30	30
1632069	2017/04/20 19:15:15	20	19:15:15	0.094456	23	69	27	65	21	69	23	31	29	36	0	0	81	60	25	24
1632069	2017/04/20 21:31:16	20	21:31:16	-0.445347	24	39	38	81	23	71	23	66	60	20	0	16	70	31	36	36
1632069	2017/04/21 10:49:58	21	10:49:58	0.0634028	25	81	82	71	26	91	19	83	24	61	0	0	78	30	32	36
1632069	2017/04/21 12:21:16	21	12:21:16	0.178773	26	76	76	89	19	81	21	31	12	83	0	0	72	68	27	33
1632069	2017/04/21 16:38:42	21	16:38:42	0.102338	28	76	29	30	66	26	72	78	18	82	26	70	28	26	29	27
1632069	2017/04/21 19:06:04	21	19:06:04	0.101782	29	71	33	26	85	24	74	78	81	22	22	69	23	18	20	11
1632069	2017/04/21 21:32:38	21	21:32:38	-0.482905	30	59	71	36	72	30	78	83	81	17	10	72	17	25	25	17
1632073	2017/04/17 09:57:15	17	09:57:15	0.310394	1	66	76	75	50	70	76	79	51	51	0	7	78	79	64	73
1632073	2017/04/17 17:24:13	17	17:24:13	0.147813	4	67	85	87	32	83	18	57	34	75	0	0	75	73	54	57
1632073	2017/04/17 20:57:04	17	20:57:04	0.0684838	5	29	37	32	78	66	66	32	78	26	66	68	41	38	61	31
1632073	2017/04/17 22:35:41	17	22:35:41	-0.524815	6	32	35	60	74	58	33	30	66	34	13	59	34	37	39	31
1632073	2017/04/18 09:59:57	18	09:59:57	0.171319	7	59	59	65	34	64	31	71	36	66	18	26	67	65	32	58
1632073	2017/04/18 14:06:39	18	14:06:39	0.135313	8	40	36	60	32	63	60	61	33	66	29	40	72	40	39	42
1632073	2017/04/18 17:21:30	18	17:21:30	0.151181	10	62	59	69	39	38	65	60	62	62	34	53	40	52	59	33
1632073	2017/04/18 20:59:12	18	20:59:12	0.0693981	11	71	41	71	31	76	24	83	24	80	18	9	90	77	57	69
1632073	2017/04/18 22:39:08	18	22:39:08	-0.494375	12	69	73	34	59	60	75	60	63	58	19	25	65	68	64	63
1632073	2017/04/19 10:47:14	19	10:47:14	0.127836	13	70	70	77	82	78	82	79	38	61	27	39	64	29	33	36
1632073	2017/04/19 13:51:19	19	13:51:19	0.158808	14	79	84	72	23	74	22	77	31	74	23	14	77	78	62	83
1632073	2017/04/19 17:40:00	19	17:40:00	0.21662	16	70	63	58	28	64	56	62	33	66	16	7	66	77	30	64
1632073	2017/04/19 22:51:56	19	22:51:56	-0.509479	18	75	63	72	34	77	63	76	37	70	21	25	71	76	72	69
1632073	2017/04/20 10:38:17	20	10:38:17	0.429016	19	65	64	32	31	63	68	72	32	70	31	11	61	71	73	66
1632073	2017/04/20 20:56:04	20	20:56:04	-0.439201	23	70	80	72	29	77	21	67	59	69	21	11	81	90	67	62
1632073	2017/04/21 10:23:37	21	10:23:37	0.147373	25	71	67	65	42	76	63	66	28	60	25	26	75	64	30	61
1632073	2017/04/21 13:55:50	21	13:55:50	0.291852	26	66	80	36	29	73	85	64	25	78	25	19	86	64	39	59
1632073	2017/04/21 20:56:06	21	20:56:06	0.0802315	29	68	66	46	56	67	45	66	26	69	19	19	71	65	30	63
1632073	2017/04/21 22:51:38	21	22:51:38	-0.535613	30	69	69	80	31	75	15	76	27	65	20	7	71	66	23	68
1632074	2017/04/10 10:00:21	10	10:00:21	0.0849884	1	62	77	33	70	18	85	86	13	64	14	72	34	28	36	28
1632074	2017/04/10 12:02:44	10	12:02:44	0.104387	2	29	67	38	77	39	33	35	66	39	33	34	35	41	15	41
1632074	2017/04/10 14:33:03	10	14:33:03	-0.162812	3	63	61	44	72	42	42	83	63	72	15	16	61	75	73	71
1632074	2017/04/11 10:38:36	11	10:38:36	0.0875	7	32	32	35	73	22	73	33	76	36	18	59	32	30	31	28
1632074	2017/04/11 12:44:36	11	12:44:36	0.225185	8	62	64	80	27	85	18	35	28	38	10	20	70	68	25	86
1632074	2017/04/11 18:08:52	11	18:08:52	0.0911806	10	19	79	81	29	36	32	27	19	27	0	15	70	64	13	73
1632074	2017/04/11 20:20:10	11	20:20:10	0.0629398	11	61	72	28	35	24	88	97	17	66	27	80	29	27	84	77
1632074	2017/04/11 21:50:48	11	21:50:48	-0.427731	12	69	71	86	20	92	23	74	20	84	27	27	79	73	83	79
1632074	2017/04/12 11:34:52	12	11:34:52	0.222975	15	60	62	62	76	27	65	80	12	33	8	10	65	82	10	78
1632074	2017/04/12 16:55:57	12	16:55:57	0.166725	16	36	35	76	32	36	34	66	65	22	15	20	66	62	21	68
1632074	2017/04/12 20:56:02	12	20:56:02	0.0660648	17	60	66	76	60	67	30	65	26	60	14	15	78	79	21	85
1632074	2017/04/12 22:31:10	12	22:31:10	-0.527604	18	29	70	33	41	38	64	81	28	32	17	15	37	31	29	29
1632074	2017/04/13 09:51:25	13	09:51:25	0.0925	19	34	64	80	19	27	30	32	32	28	7	30	33	25	18	33
1632074	2017/04/13 12:04:37	13	12:04:37	0.100787	20	71	78	77	32	34	33	75	30	27	0	0	69	75	20	70
1632074	2017/04/13 14:29:45	13	14:29:45	0.228738	21	62	64	76	30	78	28	70	22	27	0	0	66	70	23	75
1632074	2017/04/13 19:59:08	13	19:59:08	-0.427049	24	39	74	32	77	34	78	83	77	27	5	11	20	31	25	29
1632074	2017/04/14 09:44:11	14	09:44:11	0.112176	25	31	68	20	24	27	77	72	31	29	5	4	24	31	82	36
1632074	2017/04/14 12:25:43	14	12:25:43	0.122106	26	33	68	71	35	78	29	33	21	62	0	13	35	66	23	70
1632074	2017/04/14 15:21:33	14	15:21:33	0.0715046	27	62	71	27	65	34	21	79	70	24	0	0	34	28	29	34
1632074	2017/04/14 17:04:31	14	17:04:31	0.0664699	28	32	72	68	30	32	28	34	28	29	9	0	67	74	15	71
1632074	2017/04/14 18:40:14	14	18:40:14	-0.313727	29	33	69	75	16	69	26	71	28	74	0	0	35	66	24	65
1632075	2017/04/10 11:08:28	10	11:08:28	0.0948727	1	19	22	82	32	76	22	67	29	73	0	0	80	72	32	31
1632075	2017/04/10 13:25:05	10	13:25:05	0.0777778	2	63	31	76	37	91	68	64	60	79	9	22	68	83	70	70
1632075	2017/04/10 15:17:05	10	15:17:05	0.0898264	3	25	24	72	24	69	34	27	19	31	0	31	67	45	34	34
1632075	2017/04/10 17:26:26	10	17:26:26	0.0985532	4	19	27	74	21	58	33	35	60	39	0	0	57	61	36	32
1632075	2017/04/10 19:48:21	10	19:48:21	0.0935532	5	31	36	67	64	34	74	41	72	37	0	0	65	35	33	33
1632075	2017/04/10 22:03:04	10	22:03:04	-0.530984	6	62	57	24	68	26	71	64	62	69	11	5	74	61	64	62
1632075	2017/04/11 09:18:27	11	09:18:27	0.119688	7	34	57	38	68	37	64	70	71	45	0	16	58	68	56	62
1632075	2017/04/11 12:10:48	11	12:10:48	0.0856366	8	15	35	95	30	74	0	65	35	61	0	0	61	64	32	65
1632075	2017/04/11 14:14:07	11	14:14:07	0.155938	9	23	24	100	28	27	19	38	100	23	9	42	26	34	29	40
1632075	2017/04/11 17:58:40	11	17:58:40	0.0967245	10	23	25	87	28	65	23	56	34	63	0	0	65	68	31	60
1632075	2017/04/11 20:17:57	11	20:17:57	-0.391042	11	66	68	1	23	32	88	85	29	76	10	8	67	74	72	39
1632075	2017/04/12 10:54:51	12	10:54:51	0.087419	13	28	34	30	36	30	30	73	70	31	0	0	30	69	29	36
1632075	2017/04/12 13:00:44	12	13:00:44	0.0719792	14	10	25	89	31	74	26	25	71	18	0	0	30	36	30	43
1632075	2017/04/12 14:44:23	12	14:44:23	0.0941435	15	33	29	64	32	55	24	29	64	25	0	0	55	51	29	33
1632075	2017/04/12 16:59:57	12	16:59:57	0.0814236	16	25	20	85	21	62	34	76	15	35	0	15	24	30	32	11
1632075	2017/04/12 18:57:12	12	18:57:12	0.106296	17	10	19	77	26	77	25	68	25	39	0	0	69	61	32	55
1632075	2017/04/12 21:30:16	12	21:30:16	-0.474583	18	62	65	31	27	60	42	66	38	64	0	0	64	64	61	71
1632075	2017/04/13 10:06:52	13	10:06:52	0.0821991	19	28	34	27	11	40	27	24	59	40	0	0	69	60	29	40
1632075	2017/04/13 12:05:14	13	12:05:14	0.137882	20	10	25	30	31	22	25	35	11	33	0	12	4	29	32	24
1632075	2017/04/13 15:23:47	13	15:23:47	0.068912	21	27	32	100	18	71	18	71	36	69	3	13	69	68	38	73
1632075	2017/04/13 17:03:01	13	17:03:01	0.139757	22	22	19	87	35	39	29	71	21	34	6	4	33	33	29	30
1632075	2017/04/13 20:24:16	13	20:24:16	0.0666088	23	32	28	22	0	9	82	25	27	26	0	0	24	37	34	35
1632075	2017/04/13 22:00:11	13	22:00:11	-0.466296	24	28	25	100	24	79	40	37	24	71	1	8	35	63	32	61
1632075	2017/04/14 10:48:43	14	10:48:43	0.116979	25	30	70	37	62	17	73	84	26	67	3	16	62	67	69	28
1632075	2017/04/14 13:37:10	14	13:37:10	0.0628704	26	39	33	39	17	18	82	76	81	28	0	13	74	38	61	26
1632075	2017/04/14 15:07:42	14	15:07:42	0.105787	27	32	30	23	75	22	83	22	75	37	0	0	16	20	23	24
1632075	2017/04/14 17:40:02	14	17:40:02	0.0690856	28	32	27	86	32	0	30	52	67	26	0	17	34	27	28	27
1632075	2017/04/14 19:19:31	14	19:19:31	0.139907	29	45	40	27	39	32	99	73	29	72	15	0	36	34	74	65
1632075	2017/04/14 22:40:59	14	22:40:59	-0.402477	30	40	25	30	92	25	90	73	32	72	17	14	42	28	71	35
1632081	2017/04/17 13:01:25	17	13:01:25	0.1214	1	22	18	68	72	14	70	73	78	60	0	0	52	61	29	44
1632081	2017/04/17 15:56:14	17	15:56:14	0.058831	2	21	20	87	81	21	17	73	84	7	0	8	61	54	7	69
1632081	2017/04/17 17:20:57	17	17:20:57	0.0875579	3	70	65	85	28	77	29	71	23	72	10	10	81	82	60	62
1632081	2017/04/17 19:27:02	17	19:27:02	0.0728009	4	15	19	87	28	45	45	41	27	27	10	7	66	49	32	39
1632081	2017/04/17 21:11:52	17	21:11:52	0.0752662	5	36	56	40	69	26	59	69	59	64	7	10	66	53	20	53
1632081	2017/04/17 23:00:15	17	23:00:15	-0.415278	6	42	66	41	63	17	71	76	37	31	7	23	44	44	29	25
1632081	2017/04/18 13:02:15	18	13:02:15	0.184722	7	37	38	75	17	76	16	74	21	68	9	11	75	70	56	67
1632081	2017/04/18 17:28:15	18	17:28:15	0.0941088	9	8	12	42	86	6	28	65	84	12	8	3	37	36	16	28
1632081	2017/04/18 19:43:46	18	19:43:46	0.0716088	10	30	56	75	15	59	32	75	17	82	3	7	76	72	52	59
1632081	2017/04/18 21:26:53	18	21:26:53	0.0761111	11	35	46	31	65	33	67	62	54	59	7	4	41	54	30	46
1632081	2017/04/18 23:16:29	18	23:16:29	-0.411968	12	13	33	82	61	60	22	86	65	74	32	9	70	66	61	65
1632081	2017/04/19 13:23:15	19	13:23:15	0.114387	13	60	61	81	15	82	15	81	18	93	6	0	88	79	69	82
1632081	2017/04/19 16:07:58	19	16:07:58	0.0478472	14	20	18	95	20	86	8	80	5	72	0	0	96	83	20	82
1632081	2017/04/19 17:16:52	19	17:16:52	0.0952431	15	57	60	39	54	41	56	60	36	42	7	4	48	52	23	48
1632081	2017/04/19 19:34:01	19	19:34:01	0.0670023	16	18	64	54	56	39	63	65	56	56	3	4	51	53	28	54
1632081	2017/04/19 21:10:30	19	21:10:30	-0.339664	17	13	10	89	67	13	9	91	88	7	3	8	68	61	10	60
1632081	2017/04/20 13:01:23	20	13:01:23	0.129711	19	56	23	28	70	71	68	78	69	81	23	0	76	74	64	64
1632081	2017/04/20 16:08:10	20	16:08:10	0.0771991	20	37	16	71	59	55	35	65	37	77	22	6	72	67	62	65
1632081	2017/04/20 17:59:20	20	17:59:20	0.068831	21	33	33	93	22	79	27	83	33	31	8	8	79	77	17	74
1632081	2017/04/20 19:38:27	20	19:38:27	0.169734	22	13	71	72	8	31	13	30	10	14	9	14	25	56	11	36
1632081	2017/04/20 23:42:52	20	23:42:52	-0.443866	24	33	57	36	60	23	65	67	64	38	9	9	52	55	20	24
1632081	2017/04/21 13:03:42	21	13:03:42	0.121875	25	64	22	67	41	66	38	76	36	67	15	15	64	58	27	56
1632081	2017/04/21 15:59:12	21	15:59:12	0.0662963	26	53	56	37	54	28	57	59	57	29	8	12	47	56	35	46
1632081	2017/04/21 17:34:40	21	17:34:40	0.0927199	27	33	72	78	12	61	18	57	34	13	20	13	50	65	18	69
1632081	2017/04/21 19:48:11	21	19:48:11	0.0586227	28	57	71	39	64	46	57	80	56	41	16	16	31	53	23	45
1632081	2017/04/21 21:12:36	21	21:12:36	0.0984375	29	24	41	37	69	23	67	68	66	12	12	9	22	42	27	32
1632081	2017/04/21 23:34:21	21	23:34:21	-0.56897	30	36	42	45	62	35	66	70	62	41	37	21	39	56	28	29
1632082	2017/04/10 09:55:02	10	09:55:02	0.301806	1	12	85	89	70	44	61	37	67	37	12	0	60	70	29	70
1632082	2017/04/10 17:09:38	10	17:09:38	0.0642708	3	35	76	84	64	35	39	62	33	65	13	10	33	74	25	26
1632082	2017/04/10 18:42:11	10	18:42:11	0.0735185	4	27	87	82	22	69	30	28	56	20	17	21	70	72	35	32
1632082	2017/04/10 20:28:03	10	20:28:03	0.0722106	5	16	77	46	18	35	66	88	33	57	5	7	82	77	28	81
1632082	2017/04/10 22:12:02	10	22:12:02	-0.520347	6	29	74	72	20	84	24	23	72	35	2	3	78	82	81	87
1632082	2017/04/11 09:42:44	11	09:42:44	0.231655	7	12	76	88	66	11	14	76	78	9	23	2	19	24	18	27
1632082	2017/04/11 15:16:19	11	15:16:19	0.0961458	8	18	93	21	16	28	72	76	25	23	8	7	75	73	19	80
1632082	2017/04/11 17:34:46	11	17:34:46	0.0468981	9	11	89	13	80	25	72	39	64	24	17	17	63	26	16	19
1632082	2017/04/11 18:42:18	11	18:42:18	0.0734375	10	5	86	22	28	21	76	86	19	18	5	8	31	25	30	36
1632082	2017/04/11 20:28:03	11	20:28:03	0.0738426	11	17	96	16	9	19	85	89	20	13	7	5	74	80	32	10
1632082	2017/04/11 22:14:23	11	22:14:23	-0.507581	12	29	27	89	63	67	14	19	17	16	8	1	55	21	20	18
1632082	2017/04/12 10:03:28	12	10:03:28	0.246539	13	22	88	90	18	71	36	24	7	87	8	5	66	79	41	65
1632082	2017/04/12 15:58:29	12	15:58:29	0.0489931	14	76	25	79	17	31	73	90	20	82	8	9	64	85	23	85
1632082	2017/04/12 17:09:02	12	17:09:02	0.0645718	15	29	81	77	62	18	83	19	15	12	36	31	27	19	88	86
1632082	2017/04/12 18:42:01	12	18:42:01	0.0736111	16	20	73	25	63	33	71	76	55	15	4	6	77	27	27	18
1632082	2017/04/12 20:28:01	12	20:28:01	0.0723148	17	18	26	12	77	21	74	32	70	23	70	69	31	13	14	14
1632082	2017/04/12 22:12:09	12	22:12:09	-0.520405	18	13	12	91	79	24	75	14	73	16	8	9	28	26	26	77
1632082	2017/04/13 09:42:46	13	09:42:46	0.240764	19	13	33	67	17	26	73	23	8	73	7	7	66	71	57	29
1632082	2017/04/13 15:29:28	13	15:29:28	0.0748264	20	13	95	88	17	44	26	16	86	12	11	10	41	73	25	20
1632082	2017/04/13 17:17:13	13	17:17:13	0.0616435	21	25	33	75	21	69	30	30	24	73	9	6	62	66	27	27
1632082	2017/04/13 18:45:59	13	18:45:59	0.0708796	22	12	93	84	12	37	32	31	18	39	5	6	68	76	22	66
1632082	2017/04/13 20:28:03	13	20:28:03	0.0722338	23	22	25	79	82	12	74	14	65	20	6	29	37	23	24	75
1632082	2017/04/13 22:12:04	13	22:12:04	-0.500428	24	28	60	63	61	34	65	66	64	64	9	2	72	73	28	69
1632082	2017/04/14 10:11:27	14	10:11:27	0.289977	25	26	89	64	21	69	79	76	16	30	10	11	44	74	26	68
1632082	2017/04/14 17:09:01	14	17:09:01	0.0646181	27	26	69	67	27	30	70	73	19	70	9	10	67	40	29	38
1632082	2017/04/14 18:42:04	14	18:42:04	0.14581	28	27	26	66	2	78	17	28	20	81	7	8	70	77	76	70
1632082	2017/04/14 22:12:02	14	22:12:02	-0.369988	30	35	81	79	9	71	73	70	18	23	32	7	64	77	27	27
1632086	2017/04/17 13:19:15	17	13:19:15	0.113461	1	79	80	86	62	85	82	100	63	80	8	54	100	80	83	87
1632086	2017/04/17 16:02:38	17	16:02:38	0.0711227	2	35	60	68	70	37	35	22	77	35	0	18	22	40	39	30
1632086	2017/04/17 17:45:03	17	17:45:03	0.153912	3	65	91	100	0	95	0	93	4	88	0	0	95	85	75	79
1632086	2017/04/17 21:26:41	17	21:26:41	0.0606597	5	59	36	90	14	84	17	57	9	70	0	0	73	82	18	77
1632086	2017/04/17 22:54:02	17	22:54:02	-0.407674	6	39	72	100	63	75	27	37	78	30	0	0	76	83	30	82
1632086	2017/04/18 13:06:59	18	13:06:59	0.127743	7	37	72	82	66	58	18	67	68	22	0	0	57	60	13	78
1632086	2017/04/18 16:10:56	18	16:10:56	0.0718171	8	71	84	23	58	59	80	85	27	69	0	55	78	80	29	80
1632086	2017/04/18 17:54:21	18	17:54:21	0.0862847	9	70	80	38	58	61	62	84	28	67	0	0	65	74	21	78
1632086	2017/04/18 19:58:36	18	19:58:36	0.121829	10	67	71	38	61	69	68	79	55	64	0	0	68	84	23	65
1632086	2017/04/18 22:54:02	18	22:54:02	-0.411759	12	19	79	100	81	86	0	28	81	22	0	0	68	79	17	22
1632086	2017/04/19 13:01:06	19	13:01:06	0.124965	13	26	37	83	77	30	23	30	89	25	0	0	22	14	16	20
1632086	2017/04/19 16:01:03	19	16:01:03	0.0912269	14	30	28	78	84	23	27	26	77	14	0	0	24	14	13	15
1632086	2017/04/19 18:12:25	19	18:12:25	0.061875	15	28	79	86	24	71	10	78	14	70	0	26	65	69	29	25
1632086	2017/04/19 19:41:31	19	19:41:31	0.0984491	16	58	82	100	25	93	0	72	0	86	0	0	80	80	81	79
1632086	2017/04/19 22:03:17	19	22:03:17	0.0360417	17	64	22	100	15	90	8	29	0	79	0	0	50	78	82	85
1632086	2017/04/19 22:55:11	19	22:55:11	-0.407859	18	62	71	35	27	32	0	70	24	77	60	5	67	80	88	83
1632086	2017/04/20 13:07:52	20	13:07:52	0.194641	19	65	74	90	35	67	0	62	15	49	1	4	69	68	21	72
1632086	2017/04/20 17:48:09	20	17:48:09	0.0659028	21	66	61	30	60	39	63	83	67	74	7	12	58	83	75	80
1632086	2017/04/20 19:23:03	20	19:23:03	0.0785069	22	36	59	29	74	30	64	32	64	29	0	0	57	25	26	30
1632086	2017/04/20 21:16:06	20	21:16:06	-0.330532	23	61	65	36	61	29	32	70	64	22	0	0	59	61	24	17
1632086	2017/04/21 13:20:08	21	13:20:08	0.115718	25	38	67	93	64	76	12	73	61	26	0	0	70	75	24	29
1632086	2017/04/21 16:06:46	21	16:06:46	0.0758218	26	36	58	34	30	35	30	81	25	33	0	0	62	64	25	72
1632086	2017/04/21 17:55:57	21	17:55:57	0.0792708	27	23	65	36	36	40	72	72	24	29	11	83	73	17	17	73
1632086	2017/04/21 19:50:06	21	19:50:06	0.0608796	28	68	52	73	25	63	31	76	21	57	0	0	47	77	21	75
1632086	2017/04/21 21:17:46	21	21:17:46	0.0802315	29	32	28	100	32	67	17	16	10	56	0	12	61	14	13	18
1632086	2017/04/21 23:13:18	21	23:13:18	-0.557685	30	23	55	78	88	40	20	24	75	17	0	0	27	71	15	15
1632089	2017/04/17 09:50:14	17	09:50:14	0.0724074	1	70	79	48	31	71	30	81	30	81	0	0	80	80	61	79
1632089	2017/04/17 11:34:30	17	11:34:30	0.147836	2	62	71	36	30	42	61	70	34	66	0	0	60	74	60	78
1632089	2017/04/17 15:07:23	17	15:07:23	0.0659722	3	34	15	73	35	82	36	60	37	68	0	0	72	61	52	65
1632089	2017/04/17 16:42:23	17	16:42:23	0.117674	4	35	60	62	26	44	27	42	34	46	15	0	40	75	68	75
1632089	2017/04/17 19:31:50	17	19:31:50	0.117292	5	10	80	70	25	55	20	55	20	60	0	0	55	75	65	75
1632089	2017/04/17 22:20:44	17	22:20:44	-0.453611	6	32	32	75	22	74	26	26	26	62	0	13	64	71	42	77
1632089	2017/04/18 11:27:32	18	11:27:32	0.0824769	7	84	80	40	22	39	45	78	29	71	25	14	72	80	74	79
1632089	2017/04/18 13:26:18	18	13:26:18	0.0781481	8	0	75	100	0	75	0	91	0	0	0	0	79	80	25	80
1632089	2017/04/18 15:18:50	18	15:18:50	0.11463	9	70	30	26	22	21	80	80	26	65	25	13	27	63	71	80
1632089	2017/04/18 18:03:54	18	18:03:54	0.0676968	10	32	74	62	35	55	44	62	22	54	0	0	57	60	57	60
1632089	2017/04/18 19:41:23	18	19:41:23	0.103125	11	0	30	90	23	76	23	43	26	35	0	0	63	56	58	59
1632089	2017/04/18 22:09:53	18	22:09:53	-0.506725	12	80	80	15	26	64	64	82	20	76	0	0	78	77	63	79
1632089	2017/04/19 10:00:12	19	10:00:12	0.117697	13	31	32	81	31	33	30	30	26	20	0	0	25	60	61	61
1632089	2017/04/19 12:49:41	19	12:49:41	0.128206	14	33	70	74	14	64	7	57	22	31	0	0	63	61	52	72
1632089	2017/04/19 15:54:18	19	15:54:18	0.108009	15	19	18	95	26	69	18	39	23	43	0	0	32	68	58	65
1632089	2017/04/19 18:29:50	19	18:29:50	0.0808449	16	10	21	84	21	75	22	77	13	76	0	0	75	87	48	79
1632089	2017/04/19 20:26:15	19	20:26:15	-0.447755	17	11	11	78	14	88	22	86	8	89	0	0	73	82	67	84
1632089	2017/04/20 09:41:29	20	09:41:29	0.0995255	19	18	46	79	12	55	25	64	27	38	4	0	68	74	41	71
1632089	2017/04/20 12:04:48	20	12:04:48	0.109387	20	73	70	43	17	40	21	66	19	72	0	0	61	76	27	79
1632089	2017/04/20 14:42:19	20	14:42:19	0.0751273	21	20	23	72	12	56	21	52	21	53	1	0	57	61	31	67
1632089	2017/04/20 16:30:30	20	16:30:30	0.106979	22	62	62	36	29	56	56	70	32	62	0	0	64	68	52	65
1632089	2017/04/20 19:04:33	20	19:04:33	0.0948032	23	19	19	77	26	72	22	71	20	65	0	0	65	77	42	77
1632089	2017/04/20 21:21:04	20	21:21:04	-0.447188	24	24	19	94	6	80	25	79	8	91	0	0	60	71	57	81
1632089	2017/04/21 10:37:07	21	10:37:07	0.190856	25	60	60	40	21	53	20	59	19	59	0	0	56	68	35	63
1632089	2017/04/21 15:11:57	21	15:11:57	0.0776157	27	12	12	80	18	66	23	70	35	41	0	0	66	84	27	78
1632089	2017/04/21 17:03:43	21	17:03:43	0.209363	28	24	26	74	42	83	30	70	23	70	0	0	70	73	38	69
1632089	2017/04/21 22:05:12	21	22:05:12	-0.44706	30	72	41	52	31	60	31	75	25	68	0	0	74	71	34	73
1632092	2017/04/17 11:21:26	17	11:21:26	0.0740741	2	14	60	90	75	80	20	26	90	26	0	0	40	40	20	30
1632092	2017/04/17 13:08:06	17	13:08:06	0.0856944	3	34	66	90	100	80	10	56	0	50	10	0	0	59	23	43
1632092	2017/04/17 15:11:30	17	15:11:30	0.0892708	4	0	77	100	18	73	20	70	74	0	0	0	44	57	6	39
1632092	2017/04/17 17:20:03	17	17:20:03	0.0767593	5	60	75	20	85	36	80	70	20	30	0	10	70	60	66	66
1632092	2017/04/17 19:10:35	17	19:10:35	-0.357164	6	26	70	26	85	25	78	63	90	22	63	19	28	31	32	50
1632092	2017/04/18 10:36:16	18	10:36:16	0.0655556	7	80	70	65	10	78	44	86	38	70	0	0	83	77	82	70
1632092	2017/04/18 12:10:40	18	12:10:40	0.255104	8	34	57	72	66	58	31	32	80	33	0	0	34	34	37	31
1632092	2017/04/18 18:18:01	18	18:18:01	0.185208	10	35	43	70	76	40	28	60	67	33	4	55	46	42	38	38
1632092	2017/04/18 22:44:43	18	22:44:43	-0.48794	12	57	65	35	58	70	80	43	31	70	72	30	66	56	73	64
1632092	2017/04/19 11:02:05	19	11:02:05	0.0843866	14	25	62	92	93	31	25	22	77	22	37	69	35	22	11	30
1632092	2017/04/19 13:03:36	19	13:03:36	0.0665278	15	59	65	15	24	39	85	87	23	44	47	64	73	68	77	64
1632092	2017/04/19 14:39:24	19	14:39:24	0.106898	16	54	43	22	33	27	31	61	23	56	19	61	61	55	55	44
1632092	2017/04/19 17:13:20	19	17:13:20	0.134317	17	85	71	34	0	80	63	100	0	100	0	0	83	87	87	83
1632092	2017/04/19 20:26:45	19	20:26:45	-0.247211	18	43	20	77	26	84	19	77	21	39	0	0	60	64	57	53
1632092	2017/04/20 14:30:46	20	14:30:46	0.0802662	20	71	76	25	66	67	63	62	62	27	0	58	79	58	68	36
1632092	2017/04/20 16:26:21	20	16:26:21	0.0630093	21	78	38	65	15	84	15	84	14	88	21	11	95	86	75	71
1632092	2017/04/20 17:57:05	20	17:57:05	0.0633796	22	29	73	84	68	78	17	44	61	38	11	13	60	52	60	42
1632092	2017/04/20 19:28:21	20	19:28:21	0.080706	23	82	50	21	15	72	74	93	43	72	29	50	81	78	74	47
1632092	2017/04/20 21:24:34	20	21:24:34	-0.491817	24	72	68	68	43	90	76	86	33	68	12	0	75	82	87	54
1632092	2017/04/21 09:36:21	21	09:36:21	0.154688	25	61	57	18	14	67	76	79	30	53	37	55	72	61	62	61
1632092	2017/04/21 13:19:06	21	13:19:06	0.0778472	26	15	30	100	90	67	0	58	90	15	0	0	38	41	5	28
1632092	2017/04/21 15:11:12	21	15:11:12	0.0643634	27	83	47	22	2	75	84	91	0	70	32	19	86	91	89	62
1632092	2017/04/21 16:43:53	21	16:43:53	0.103171	28	60	67	76	65	77	38	68	73	72	10	16	65	54	73	61
1632092	2017/04/21 19:12:27	21	19:12:27	0.143924	29	60	79	90	8	91	12	84	17	87	4	0	73	85	75	97
1632092	2017/04/21 22:39:42	21	22:39:42	-0.54265	30	29	30	90	70	90	40	93	29	66	61	0	73	86	80	84
1632098	2017/04/17 09:38:17	17	09:38:17	0.154028	1	8	63	73	68	37	12	11	65	8	9	5	19	16	30	18
1632098	2017/04/17 13:20:05	17	13:20:05	0.184028	2	19	90	67	33	38	62	61	39	15	19	77	53	72	16	75
1632098	2017/04/17 17:45:05	17	17:45:05	0.208981	4	16	13	10	83	8	92	35	37	14	76	78	11	9	21	87
1632098	2017/04/17 22:46:01	17	22:46:01	-0.511632	6	63	87	80	65	68	55	88	19	58	26	43	79	76	20	21
1632098	2017/04/18 10:29:16	18	10:29:16	0.126065	7	15	71	77	77	46	35	81	85	15	13	17	31	30	28	32
1632098	2017/04/18 13:30:48	18	13:30:48	0.0732523	8	63	76	35	13	20	80	88	10	77	6	10	77	70	22	85
1632098	2017/04/18 15:16:17	18	15:16:17	0.116563	9	75	78	24	64	33	76	91	27	69	13	20	81	62	17	10
1632098	2017/04/18 18:04:08	18	18:04:08	-0.213727	10	87	66	16	24	70	70	72	20	16	28	19	73	75	83	88
1632098	2017/04/19 12:56:22	19	12:56:22	0.314282	14	65	70	16	61	27	58	27	62	33	58	66	44	32	34	24
1632098	2017/04/19 20:28:56	19	20:28:56	-0.28912	17	68	73	96	14	89	27	95	15	92	5	14	85	85	90	84
1632098	2017/04/20 13:32:36	20	13:32:36	0.0889352	20	28	6	69	34	22	54	31	40	27	26	40	27	23	21	21
1632098	2017/04/20 15:40:40	20	15:40:40	0.272755	21	6	95	96	18	82	15	78	68	15	6	16	83	86	7	11
1632098	2017/04/20 22:13:26	20	22:13:26	-0.424097	24	9	7	63	64	13	48	20	16	13	19	78	11	19	10	9
1632098	2017/04/21 12:02:44	21	12:02:44	0.135961	26	30	20	71	35	33	85	26	69	30	27	83	34	17	19	20
1632098	2017/04/21 15:18:31	21	15:18:31	0.208854	27	80	86	25	85	64	64	92	30	83	12	19	77	84	87	81
1632098	2017/04/21 20:19:16	21	20:19:16	-0.453669	29	84	70	76	26	88	24	85	26	72	12	16	88	91	76	71
1632114	2017/04/10 09:25:59	10	09:25:59	0.0931481	1	90	63	59	33	60	77	62	42	66	42	61	89	62	38	78
1632114	2017/04/10 11:40:07	10	11:40:07	0.18272	2	64	34	14	43	36	95	99	41	38	59	71	40	38	64	69
1632114	2017/04/10 16:03:14	10	16:03:14	0.260382	4	89	58	62	30	70	66	97	34	82	32	37	82	90	25	64
1632114	2017/04/10 22:18:11	10	22:18:11	-0.547164	6	100	100	100	16	72	55	89	30	72	28	36	83	81	82	100
1632114	2017/04/11 09:10:16	11	09:10:16	0.185567	7	67	92	71	65	41	73	44	82	40	24	63	60	63	69	73
1632114	2017/04/11 13:37:29	11	13:37:29	0.275185	9	18	31	30	82	38	81	28	98	29	40	61	63	35	62	38
1632114	2017/04/11 20:13:45	11	20:13:45	0.0863889	11	55	93	34	35	45	92	100	30	71	26	30	46	64	65	65
1632114	2017/04/11 22:18:09	11	22:18:09	-0.547917	12	66	100	68	25	69	64	57	28	65	7	67	65	72	35	43
1632114	2017/04/12 09:09:09	12	09:09:09	0.0712731	13	23	39	24	72	17	95	36	82	33	38	61	34	34	69	37
1632114	2017/04/12 10:51:47	12	10:51:47	0.126389	14	13	69	29	64	28	87	60	70	27	39	35	32	32	78	29
1632114	2017/04/12 13:53:47	12	13:53:47	0.226285	15	12	70	34	59	14	88	36	60	24	75	83	36	18	73	40
1632114	2017/04/12 19:19:38	12	19:19:38	0.0916667	16	100	72	100	0	100	35	71	23	82	32	21	72	99	100	100
1632114	2017/04/12 21:31:38	12	21:31:38	-0.310694	17	82	36	63	73	72	81	80	56	32	32	28	86	68	68	66
1632114	2017/04/14 14:04:14	14	14:04:14	0.220671	27	100	100	100	35	100	8	100	35	100	50	24	100	100	100	100
1632114	2017/04/14 19:22:00	14	19:22:00	0.103449	28	84	77	85	29	83	67	74	28	64	24	30	85	65	42	71
1632114	2017/04/14 21:50:58	14	21:50:58	-0.500336	30	76	100	61	36	67	81	56	44	55	33	36	44	64	37	57
1632118	2017/04/10 09:50:29	10	09:50:29	0.0839583	1	5	76	16	83	55	75	31	75	34	35	22	24	72	68	75
1632118	2017/04/10 11:51:23	10	11:51:23	0.165868	2	72	77	60	27	75	23	78	31	91	26	23	80	66	64	80
1632118	2017/04/10 15:50:14	10	15:50:14	0.116204	3	69	68	68	75	62	63	78	74	44	32	32	67	68	42	66
1632118	2017/04/10 18:37:34	10	18:37:34	0.104769	4	66	64	62	19	40	63	65	27	41	37	69	25	67	19	31
1632118	2017/04/10 21:08:26	10	21:08:26	0.0839236	5	62	61	40	42	42	66	88	57	38	26	40	47	67	36	61
1632118	2017/04/10 23:09:17	10	23:09:17	-0.532407	6	63	76	81	27	74	31	81	24	82	29	26	97	79	71	79
1632118	2017/04/11 10:22:37	11	10:22:37	0.141308	7	80	90	80	20	78	23	90	14	46	3	24	70	91	24	73
1632118	2017/04/11 13:46:06	11	13:46:06	0.066412	8	74	75	32	43	43	50	74	45	69	36	39	71	71	31	69
1632118	2017/04/11 15:21:44	11	15:21:44	0.118345	9	25	28	21	34	18	59	65	39	18	27	69	43	31	42	41
1632118	2017/04/11 18:12:09	11	18:12:09	0.0845486	10	40	77	68	29	39	35	39	32	37	38	70	43	59	46	59
1632118	2017/04/11 20:13:54	11	20:13:54	0.0834838	11	68	72	14	29	72	76	91	23	38	29	30	76	79	68	80
1632118	2017/04/11 22:14:07	11	22:14:07	-0.466447	12	44	65	77	33	64	43	61	37	67	40	40	72	73	67	71
1632118	2017/04/12 11:02:26	12	11:02:26	0.0708681	13	46	41	34	79	36	35	44	74	38	38	65	39	43	38	42
1632118	2017/04/12 12:44:29	12	12:44:29	0.122384	14	55	55	33	58	30	64	44	63	45	42	67	52	45	47	51
1632118	2017/04/12 15:40:43	12	15:40:43	0.212731	15	66	74	36	23	69	32	90	44	68	38	25	88	81	78	78
1632118	2017/04/12 20:47:03	12	20:47:03	0.0630093	17	41	43	71	69	70	49	48	73	42	30	24	47	59	40	67
1632118	2017/04/12 22:17:47	12	22:17:47	-0.532998	18	37	39	38	42	39	46	41	38	42	74	69	42	33	63	39
1632118	2017/04/13 09:30:16	13	09:30:16	0.303935	19	42	47	65	77	50	44	45	79	37	37	23	60	63	35	58
1632118	2017/04/13 16:47:56	13	16:47:56	0.0706944	21	42	44	34	43	49	80	66	35	46	42	63	71	70	62	59
1632118	2017/04/13 18:29:44	13	18:29:44	0.0740394	22	42	40	0	66	51	85	71	77	51	65	75	67	58	61	65
1632118	2017/04/13 20:16:21	13	20:16:21	0.0913773	23	39	62	33	79	50	44	58	74	48	32	32	66	63	36	63
1632118	2017/04/13 22:27:56	13	22:27:56	-0.51059	24	40	63	44	72	64	72	92	74	45	23	14	70	76	35	67
1632118	2017/04/14 10:12:41	14	10:12:41	0.404907	25	47	47	69	76	62	38	43	79	41	11	35	52	65	37	66
1632118	2017/04/14 19:55:45	14	19:55:45	0.0629977	28	52	74	85	32	73	34	72	25	84	27	20	68	86	43	70
1632118	2017/04/14 21:26:28	14	21:26:28	0.0629514	29	30	23	73	38	34	37	22	28	34	23	18	41	58	41	58
1632118	2017/04/14 22:57:07	14	22:57:07	-0.521968	30	45	47	72	32	94	31	29	37	77	39	31	77	85	65	75
1632121	2017/04/17 10:25:29	17	10:25:29	0.146713	1	37	34	60	87	27	51	29	78	26	32	59	41	31	35	36
1632121	2017/04/17 13:56:45	17	13:56:45	0.204363	2	21	19	83	97	24	15	18	98	15	15	30	20	13	10	10
1632121	2017/04/17 18:51:02	17	18:51:02	0.0811111	4	39	40	87	22	97	22	46	35	92	14	5	71	95	93	93
1632121	2017/04/17 20:47:50	17	20:47:50	-0.444699	5	75	52	19	44	80	72	72	41	68	11	5	83	87	91	91
1632121	2017/04/18 10:07:28	18	10:07:28	0.155602	7	22	83	20	68	35	33	31	64	29	35	59	24	38	40	34
1632121	2017/04/18 13:51:32	18	13:51:32	0.158692	8	20	79	82	84	86	20	44	62	47	21	22	72	63	65	65
1632121	2017/04/18 17:40:03	18	17:40:03	0.0489699	9	30	67	67	48	53	58	55	51	47	22	25	56	64	60	60
1632121	2017/04/18 18:50:34	18	18:50:34	0.0814931	10	28	74	47	56	43	62	57	33	55	22	25	43	47	45	45
1632121	2017/04/18 20:47:55	18	20:47:55	0.0702894	11	32	64	65	65	52	38	55	64	37	28	34	43	49	47	49
1632121	2017/04/18 22:29:08	18	22:29:08	-0.520567	12	63	91	51	8	83	59	88	19	87	2	2	92	77	70	74
1632121	2017/04/19 09:59:31	19	09:59:31	0.181285	13	65	63	37	63	60	59	62	62	38	13	18	59	54	53	54
1632121	2017/04/19 14:20:34	19	14:20:34	0.127384	14	80	81	44	46	43	43	63	43	53	40	39	56	58	59	60
1632121	2017/04/19 17:24:00	19	17:24:00	0.169236	15	42	68	65	20	73	22	52	26	73	26	24	57	72	68	74
1632121	2017/04/19 21:27:42	19	21:27:42	0.0630556	17	66	66	72	9	89	43	56	20	82	22	14	77	76	74	80
1632121	2017/04/19 22:58:30	19	22:58:30	-0.5264	18	63	67	66	32	68	33	67	33	68	21	13	74	84	81	85
1632121	2017/04/20 10:20:29	20	10:20:29	0.146667	19	70	64	30	38	70	74	75	32	74	26	11	91	90	90	88
1632121	2017/04/20 13:51:41	20	13:51:41	0.141053	20	23	79	78	35	77	20	82	27	76	10	5	92	89	87	89
1632121	2017/04/20 17:14:48	20	17:14:48	0.0823032	21	77	72	79	17	87	78	83	19	84	7	3	83	87	88	76
1632121	2017/04/20 19:13:19	20	19:13:19	0.144201	22	63	63	31	14	80	85	86	9	98	11	0	80	91	84	84
1632121	2017/04/20 22:40:58	20	22:40:58	-0.503414	24	90	92	41	9	93	56	88	1	89	0	0	98	100	98	100
1632121	2017/04/21 10:36:03	21	10:36:03	0.138345	25	40	75	31	89	30	100	53	94	20	14	13	63	51	51	52
1632121	2017/04/21 13:55:16	21	13:55:16	0.139271	26	21	96	13	83	49	95	28	55	28	3	43	58	45	53	52
1632121	2017/04/21 17:15:49	21	17:15:49	0.0701852	27	32	78	77	69	56	78	80	73	31	82	58	71	54	52	52
1632121	2017/04/21 18:56:53	21	18:56:53	-0.391644	28	54	58	57	46	65	81	93	55	57	22	24	56	54	53	54
1632126	2017/04/17 09:32:55	17	09:32:55	0.266979	1	67	94	82	13	63	52	38	17	57	0	0	70	65	41	71
1632126	2017/04/17 15:57:22	17	15:57:22	0.0802083	3	20	73	55	22	30	66	60	14	30	0	0	55	61	20	68
1632126	2017/04/17 17:52:52	17	17:52:52	0.0864468	4	61	72	60	20	67	55	66	14	63	0	0	54	67	58	63
1632126	2017/04/17 19:57:21	17	19:57:21	-0.343796	5	39	59	57	88	51	61	55	81	40	0	0	56	39	36	61
1632126	2017/04/18 11:42:17	18	11:42:17	0.0648495	7	30	67	51	44	53	40	69	36	39	0	0	70	74	15	70
1632126	2017/04/18 13:15:40	18	13:15:40	0.108252	8	41	55	72	55	60	58	74	54	59	0	0	57	62	46	61
1632126	2017/04/18 15:51:33	18	15:51:33	0.151354	10	36	42	71	21	55	23	69	18	20	0	0	61	73	16	58
1632126	2017/04/18 19:29:30	18	19:29:30	0.0711921	11	47	64	41	57	59	60	37	67	24	0	0	33	48	23	61
1632126	2017/04/18 21:12:01	18	21:12:01	-0.452558	12	40	58	70	41	81	69	41	34	53	0	0	19	73	81	83
1632126	2017/04/19 10:20:20	19	10:20:20	0.0873727	13	53	62	54	64	47	54	36	70	46	0	0	56	54	35	56
1632126	2017/04/19 12:26:09	19	12:26:09	0.231319	14	62	70	35	45	65	59	68	35	58	0	0	71	60	59	49
1632126	2017/04/19 17:59:15	19	17:59:15	0.0944792	17	65	67	35	30	64	59	70	29	68	0	0	83	77	67	66
1632126	2017/04/19 20:15:18	19	20:15:18	-0.280845	18	44	67	47	60	51	57	72	66	44	0	0	58	60	42	65
1632126	2017/04/20 13:30:53	20	13:30:53	0.212269	20	38	56	32	61	59	77	83	40	59	22	48	85	67	74	46
1632126	2017/04/20 18:36:33	20	18:36:33	-0.250289	22	12	60	57	58	18	67	69	57	5	0	68	32	30	32	32
1632126	2017/04/21 12:36:08	21	12:36:08	0.0893866	26	22	52	30	67	12	72	52	72	12	7	82	50	14	33	38
1632126	2017/04/21 14:44:51	21	14:44:51	0.136597	27	19	55	38	54	32	56	54	54	0	0	59	65	34	34	59
1632126	2017/04/21 18:01:33	21	18:01:33	-0.309387	28	27	60	35	72	16	60	42	68	36	10	72	70	22	62	64
1632127	2017/04/10 10:36:02	10	10:36:02	0.0819792	1	50	50	30	61	40	70	70	56	21	0	40	61	50	20	55
1632127	2017/04/10 12:34:05	10	12:34:05	0.132847	2	0	50	100	51	50	0	40	50	30	0	0	30	70	20	70
1632127	2017/04/10 15:45:23	10	15:45:23	0.0720833	3	55	60	49	60	60	60	29	70	50	0	0	50	60	35	60
1632127	2017/04/10 17:29:11	10	17:29:11	0.0924884	4	50	80	50	39	50	70	80	30	60	0	0	60	70	60	80
1632127	2017/04/10 19:42:22	10	19:42:22	0.0639236	5	20	30	90	20	50	20	19	20	50	0	0	70	50	20	20
1632127	2017/04/10 21:14:25	10	21:14:25	-0.434132	6	50	30	80	20	70	20	70	20	80	0	0	70	70	70	30
1632127	2017/04/11 10:49:16	11	10:49:16	0.101539	7	51	50	29	30	50	49	80	22	29	0	0	80	71	40	70
1632127	2017/04/11 13:15:29	11	13:15:29	0.0660532	8	60	50	60	30	60	60	50	40	40	0	50	60	50	40	50
1632127	2017/04/11 14:50:36	11	14:50:36	0.0819329	9	56	70	29	76	40	70	58	70	28	0	0	56	40	38	30
1632127	2017/04/11 16:48:35	11	16:48:35	0.0858218	10	40	60	30	31	61	30	43	31	54	0	0	70	68	38	68
1632127	2017/04/11 18:52:10	11	18:52:10	0.0924537	11	40	70	60	20	30	60	70	80	21	3	0	63	51	20	70
1632127	2017/04/11 21:05:18	11	21:05:18	-0.437986	12	70	29	70	20	19	80	91	11	70	3	70	50	30	20	30
1632127	2017/04/12 10:34:36	12	10:34:36	0.126481	13	50	56	30	73	34	78	40	81	19	69	71	35	24	29	27
1632127	2017/04/12 13:36:44	12	13:36:44	0.0884375	14	66	63	37	33	42	71	61	37	58	9	28	51	50	56	63
1632127	2017/04/12 15:44:05	12	15:44:05	0.0666898	15	70	71	60	23	53	59	80	27	72	0	10	74	70	70	80
1632127	2017/04/12 17:20:07	12	17:20:07	0.100486	16	61	31	74	29	66	52	53	20	70	0	0	72	67	57	35
1632127	2017/04/12 19:44:49	12	19:44:49	0.133426	17	56	70	89	25	72	29	49	23	79	0	0	65	87	25	69
1632127	2017/04/12 22:56:57	12	22:56:57	-0.414572	18	41	70	34	17	50	61	72	15	80	0	0	66	66	73	74
1632127	2017/04/13 12:59:58	13	12:59:58	0.199074	21	28	21	81	86	17	21	19	86	14	0	73	6	22	16	16
1632127	2017/04/13 17:46:38	13	17:46:38	0.114745	22	18	18	89	16	71	32	72	21	73	6	0	68	62	68	20
1632127	2017/04/13 20:31:52	13	20:31:52	0.101968	23	6	6	100	12	70	4	24	72	25	0	17	66	23	17	14
1632127	2017/04/13 22:58:42	13	22:58:42	-0.559734	24	13	78	87	87	28	20	27	82	19	0	16	24	50	4	16
1632127	2017/04/14 09:32:41	14	09:32:41	0.163796	25	36	58	78	12	70	31	50	1	62	0	2	62	73	50	70
1632127	2017/04/14 13:28:33	14	13:28:33	0.0967708	26	68	31	71	51	50	25	70	72	22	7	28	66	71	24	26
1632127	2017/04/14 15:47:54	14	15:47:54	0.0817245	27	26	71	69	22	50	31	68	43	50	10	11	60	50	42	71
1632127	2017/04/14 17:45:35	14	17:45:35	0.084537	28	35	69	70	16	74	19	69	16	67	0	31	59	75	53	27
1632127	2017/04/14 19:47:19	14	19:47:19	0.103079	29	29	72	74	20	49	25	50	28	50	0	53	50	49	28	49
1632127	2017/04/14 22:15:45	14	22:15:45	-0.426794	30	29	24	72	31	32	77	30	29	27	21	76	49	22	22	23
1632128	2017/04/17 12:01:10	17	12:01:10	0.0666551	1	14	39	69	19	77	13	73	20	32	9	0	60	74	14	69
1632128	2017/04/17 13:37:09	17	13:37:09	0.151169	2	0	32	100	0	61	15	83	12	16	16	11	78	81	16	80
1632128	2017/04/17 17:14:50	17	17:14:50	0.0641088	3	42	75	68	71	39	66	73	63	37	33	31	66	59	50	61
1632128	2017/04/17 18:47:09	17	18:47:09	0.0941551	4	36	37	64	66	31	69	20	75	26	18	73	62	35	37	36
1632128	2017/04/17 21:02:44	17	21:02:44	0.101262	5	67	66	71	23	72	28	68	29	74	28	27	90	82	83	27
1632128	2017/04/17 23:28:33	17	23:28:33	-0.477662	6	75	74	77	62	70	38	83	66	29	21	19	87	74	36	36
1632128	2017/04/18 12:00:43	18	12:00:43	0.215509	7	20	79	84	65	88	34	96	30	28	24	25	86	81	21	75
1632128	2017/04/18 17:11:03	18	17:11:03	0.071794	9	11	86	14	82	18	84	23	83	17	8	85	13	14	24	82
1632128	2017/04/18 18:54:26	18	18:54:26	0.160613	10	32	68	73	34	69	32	76	32	79	11	18	78	25	66	29
1632128	2017/04/18 22:45:43	18	22:45:43	-0.425451	12	68	70	28	31	23	76	67	19	12	13	14	27	29	25	26
1632128	2017/04/19 12:33:04	19	12:33:04	0.0556829	13	24	11	81	4	13	11	92	15	10	10	80	71	17	17	29
1632128	2017/04/19 13:53:15	19	13:53:15	0.213183	14	20	94	19	70	23	81	79	78	31	23	22	82	78	23	78
1632128	2017/04/19 19:00:14	19	19:00:14	0.0776505	16	21	19	18	36	78	78	76	72	76	27	19	91	28	75	71
1632128	2017/04/19 20:52:03	19	20:52:03	0.0788889	17	26	25	77	25	18	14	83	19	19	18	19	82	75	27	17
1632128	2017/04/19 22:45:39	19	22:45:39	-0.38081	18	89	88	30	28	25	75	69	32	88	65	69	69	64	66	24
1632128	2017/04/20 13:37:17	20	13:37:17	0.148437	20	23	25	81	17	76	21	19	19	18	19	4	73	69	21	29
1632128	2017/04/20 17:11:02	20	17:11:02	0.0668171	21	12	77	7	88	20	90	81	74	13	21	27	20	27	25	27
1632128	2017/04/20 18:47:15	20	18:47:15	0.0925	22	3	9	69	69	20	79	18	80	17	21	21	79	21	23	24
1632128	2017/04/20 21:00:27	20	21:00:27	0.0753704	23	73	72	74	16	75	37	81	31	66	26	27	77	34	76	66
1632128	2017/04/20 22:48:59	20	22:48:59	-0.448819	24	72	72	33	61	26	74	73	68	31	27	21	72	81	26	25
1632128	2017/04/21 12:02:41	21	12:02:41	0.215532	25	26	70	26	76	68	74	78	20	77	8	8	81	76	73	30
1632128	2017/04/21 17:13:03	21	17:13:03	0.0742708	27	14	79	24	68	10	89	87	81	16	18	10	86	77	19	16
1632128	2017/04/21 19:00:00	21	19:00:00	-0.31544	28	12	83	3	84	5	85	16	87	22	12	83	17	5	17	13
1632132	2017/04/17 11:25:46	17	11:25:46	0.14816	2	55	55	53	58	46	47	52	61	42	45	44	44	44	38	43
1632132	2017/04/17 14:59:07	17	14:59:07	0.117407	3	53	71	45	42	53	52	56	48	58	38	38	52	59	42	60
1632132	2017/04/17 17:48:11	17	17:48:11	0.100081	4	54	45	66	62	60	32	41	62	29	24	34	61	53	28	67
1632132	2017/04/17 20:12:18	17	20:12:18	0.0412384	5	72	80	74	43	66	42	78	42	81	13	25	74	92	63	80
1632132	2017/04/17 21:11:41	17	21:11:41	-0.416354	6	47	39	71	46	57	30	44	57	41	20	22	44	53	33	52
1632132	2017/04/18 11:12:08	18	11:12:08	0.161192	8	34	54	65	38	51	58	53	48	34	22	37	47	57	31	52
1632132	2017/04/18 15:04:15	18	15:04:15	0.142674	9	43	58	42	66	42	43	40	69	29	42	27	40	41	37	36
1632132	2017/04/18 18:29:42	18	18:29:42	0.043588	10	64	43	58	66	47	66	54	69	36	38	58	44	46	41	47
1632132	2017/04/18 19:32:28	18	19:32:28	0.0588194	11	60	74	42	55	54	70	64	52	46	23	23	39	57	44	52
1632132	2017/04/18 20:57:10	18	20:57:10	-0.219398	12	55	69	53	63	46	61	56	68	29	20	38	39	52	46	46
1632132	2017/04/19 15:41:14	19	15:41:14	0.114919	15	61	61	64	39	65	55	78	41	66	32	21	61	67	53	74
1632132	2017/04/19 18:26:43	19	18:26:43	-0.308843	16	70	72	71	55	62	56	77	55	73	17	16	68	71	55	80
1632132	2017/04/20 11:01:59	20	11:01:59	0.163576	19	85	70	67	45	61	46	76	47	55	17	30	69	73	46	68
1632132	2017/04/20 14:57:32	20	14:57:32	0.129514	20	43	58	65	64	44	57	38	66	41	23	28	41	44	29	30
1632132	2017/04/20 18:04:02	20	18:04:02	0.0726505	21	67	71	66	46	77	43	55	41	84	17	28	65	77	59	79
1632132	2017/04/20 19:48:39	20	19:48:39	0.0650347	22	74	65	42	46	46	80	64	43	47	25	40	55	52	45	53
1632132	2017/04/20 21:22:18	20	21:22:18	-0.43088	23	52	67	47	54	45	78	53	48	47	20	42	55	52	47	53
1632132	2017/04/21 15:25:33	21	15:25:33	0.12985	27	56	53	64	55	69	41	61	53	45	20	18	54	55	53	53
1632132	2017/04/21 18:32:32	21	18:32:32	0.0614583	28	55	65	75	56	88	40	58	52	79	14	17	65	78	59	89
1632132	2017/04/21 20:01:02	21	20:01:02	0.0391435	29	56	78	53	44	53	48	69	47	54	14	19	51	56	29	52
1632132	2017/04/21 20:57:24	21	20:57:24	-0.459271	30	60	55	55	55	59	45	54	54	44	17	31	52	51	41	55
1632137	2017/04/17 09:56:03	17	09:56:03	0.491319	1	70	90	45	25	70	70	75	25	70	0	0	80	90	70	80
1632137	2017/04/17 21:43:33	17	21:43:33	-0.49625	5	60	90	70	30	80	70	75	35	70	0	5	80	85	70	70
1632137	2017/04/18 09:48:57	18	09:48:57	0.10191	7	30	70	30	65	45	80	60	45	70	0	0	75	75	65	40
1632137	2017/04/18 12:15:42	18	12:15:42	0.155	8	60	95	30	60	60	80	65	20	45	1	0	65	85	65	80
1632137	2017/04/18 15:58:54	18	15:58:54	0.0729282	9	25	85	30	35	60	30	80	65	40	0	0	45	70	5	30
1632137	2017/04/18 17:43:55	18	17:43:55	0.0934954	10	75	85	35	65	65	70	80	40	75	0	0	75	75	65	70
1632137	2017/04/18 19:58:33	18	19:58:33	0.109583	11	85	90	30	35	85	70	80	15	70	2	0	80	75	75	75
1632137	2017/04/18 22:36:21	18	22:36:21	-0.502442	12	90	85	75	60	75	70	85	60	75	0	2	70	75	75	75
1632137	2017/04/19 10:32:50	19	10:32:50	0.167211	13	65	90	30	25	65	75	30	30	45	0	0	40	70	25	85
1632137	2017/04/19 14:33:37	19	14:33:37	0.085706	15	70	80	30	75	75	75	65	75	40	2	4	65	65	30	30
1632137	2017/04/19 16:37:02	19	16:37:02	0.163762	16	30	75	25	70	30	75	35	65	30	0	4	30	70	20	80
1632137	2017/04/19 20:32:51	19	20:32:51	0.111134	17	65	75	25	70	45	80	20	55	35	0	0	75	70	40	70
1632137	2017/04/19 23:12:53	19	23:12:53	-0.499711	18	0	80	90	75	35	30	15	70	20	0	0	5	65	10	20
1632137	2017/04/20 11:13:18	20	11:13:18	0.0682292	19	20	85	30	65	40	75	40	65	40	0	0	75	55	20	65
1632137	2017/04/20 12:51:33	20	12:51:33	0.154213	20	70	85	30	30	60	80	40	25	60	0	0	65	70	35	65
1632137	2017/04/20 16:33:37	20	16:33:37	0.0729167	21	85	90	80	15	75	30	75	20	75	0	0	85	80	80	80
1632137	2017/04/20 18:18:37	20	18:18:37	0.0640394	22	25	75	30	65	40	80	35	65	35	0	0	65	35	15	30
1632137	2017/04/20 19:50:50	20	19:50:50	0.0659954	23	25	85	30	70	40	70	45	70	25	0	0	65	60	20	35
1632137	2017/04/20 21:25:52	20	21:25:52	-0.408958	24	20	65	75	75	30	70	25	90	15	0	0	65	65	15	15
1632137	2017/04/21 11:36:58	21	11:36:58	0.0892014	25	10	85	70	10	70	55	30	15	70	0	0	65	80	70	80
1632137	2017/04/21 13:45:25	21	13:45:25	0.0809259	26	30	75	70	65	65	65	45	60	40	0	0	55	65	25	60
1632137	2017/04/21 15:41:57	21	15:41:57	0.0707176	27	30	80	70	70	65	65	40	70	30	0	0	65	70	20	65
1632137	2017/04/21 17:23:47	21	17:23:47	0.0821412	28	35	75	40	65	45	70	30	70	70	0	0	60	60	40	65
1632137	2017/04/21 19:22:04	21	19:22:04	0.118426	29	30	75	35	70	45	80	65	70	30	0	0	70	60	35	70
1632137	2017/04/21 22:12:36	21	22:12:36	-0.467616	30	70	90	20	75	65	85	35	40	60	0	1	70	70	25	80
1632138	2017/04/10 10:59:14	10	10:59:14	0.103079	1	84	74	80	92	84	23	95	68	79	6	13	82	82	82	85
1632138	2017/04/10 13:27:40	10	13:27:40	0.0922917	2	41	46	67	82	57	41	45	77	39	27	24	41	59	42	41
1632138	2017/04/10 15:40:34	10	15:40:34	0.0699884	3	64	69	38	47	47	61	80	67	63	41	41	70	70	39	41
1632138	2017/04/10 17:21:21	10	17:21:21	0.0639352	4	46	69	80	67	58	23	40	44	63	26	23	66	67	69	72
1632138	2017/04/10 18:53:25	10	18:53:25	0.106528	5	36	44	72	73	63	40	41	82	30	37	27	40	56	34	63
1632138	2017/04/10 21:26:49	10	21:26:49	-0.482176	6	37	63	31	66	26	80	70	72	43	35	38	46	37	43	39
1632138	2017/04/11 09:52:29	11	09:52:29	0.120787	7	70	69	56	14	37	72	72	34	38	38	16	73	72	29	64
1632138	2017/04/11 12:46:25	11	12:46:25	0.0690046	8	33	70	70	57	44	37	44	59	42	38	19	38	68	34	59
1632138	2017/04/11 14:25:47	11	14:25:47	0.159144	9	35	65	78	66	68	40	61	65	45	42	33	43	63	38	70
1632138	2017/04/11 18:14:57	11	18:14:57	0.0838426	10	32	72	30	42	41	67	74	42	47	37	45	39	37	46	40
1632138	2017/04/11 20:15:41	11	20:15:41	0.0879977	11	27	63	17	39	8	82	68	38	34	83	87	32	27	38	21
1632138	2017/04/11 22:22:24	11	22:22:24	-0.484572	12	20	37	62	73	44	47	42	67	44	46	24	40	69	44	42
1632138	2017/04/12 10:44:37	12	10:44:37	0.10838	13	42	68	55	58	63	38	41	59	44	33	23	44	59	43	46
1632138	2017/04/12 13:20:41	12	13:20:41	0.0753125	14	31	66	46	75	41	57	40	74	39	36	27	44	47	44	35
1632138	2017/04/12 15:09:08	12	15:09:08	0.0883565	15	62	67	68	25	59	39	84	44	64	35	37	77	70	65	71
1632138	2017/04/12 17:16:22	12	17:16:22	0.0630787	16	28	56	75	46	61	32	45	42	59	37	24	48	64	68	60
1632138	2017/04/12 18:47:12	12	18:47:12	0.131435	17	42	60	55	79	59	37	41	83	32	45	27	34	59	41	73
1632138	2017/04/12 21:56:28	12	21:56:28	-0.474838	18	40	79	59	59	45	43	71	56	47	40	26	45	63	36	41
1632138	2017/04/13 10:32:42	13	10:32:42	0.0918403	19	44	39	61	35	42	44	31	39	43	34	21	38	56	40	74
1632138	2017/04/13 12:44:57	13	12:44:57	0.213773	20	39	37	78	41	61	36	41	31	73	41	25	38	66	76	63
1632138	2017/04/13 17:52:47	13	17:52:47	0.101123	22	42	36	59	37	39	43	47	43	43	35	40	32	45	39	37
1632138	2017/04/13 20:18:24	13	20:18:24	0.0716204	23	60	76	60	38	58	39	83	37	63	36	15	64	72	64	76
1632138	2017/04/13 22:01:32	13	22:01:32	-0.539549	24	39	70	64	43	67	62	78	39	43	30	24	76	68	75	66
1632138	2017/04/14 09:04:35	14	09:04:35	0.119294	25	35	44	77	30	47	43	65	44	39	30	16	46	45	39	68
1632138	2017/04/14 11:56:22	14	11:56:22	0.158831	26	29	77	75	34	68	32	40	36	73	36	27	28	66	70	71
1632138	2017/04/14 15:45:05	14	15:45:05	0.0995949	27	40	69	73	43	71	38	41	36	44	32	19	66	71	45	73
1632138	2017/04/14 18:08:30	14	18:08:30	0.07625	28	32	41	75	34	63	31	35	30	67	26	15	61	72	65	65
1632138	2017/04/14 19:58:18	14	19:58:18	0.0766204	29	39	71	60	45	44	42	80	41	45	29	21	46	68	42	78
1632138	2017/04/14 21:48:38	14	21:48:38	-0.407778	30	38	72	60	43	63	40	69	42	72	39	26	45	74	65	76
1632145	2017/04/17 12:01:26	17	12:01:26	0.108067	1	59	33	38	33	35	60	67	63	37	29	42	68	52	37	57
1632145	2017/04/17 14:37:03	17	14:37:03	0.0711921	2	22	28	24	24	33	23	39	79	30	35	21	33	62	28	78
1632145	2017/04/17 16:19:34	17	16:19:34	0.107998	3	30	32	31	34	38	62	64	66	43	38	30	31	34	31	65
1632145	2017/04/17 18:55:05	17	18:55:05	0.111019	4	21	36	99	27	84	11	9	12	11	7	12	25	65	30	66
1632145	2017/04/17 21:34:57	17	21:34:57	0.0535185	5	40	29	78	36	61	41	72	31	67	33	27	69	66	31	77
1632145	2017/04/17 22:52:01	17	22:52:01	-0.451817	6	33	38	87	35	88	29	22	13	28	30	33	60	37	22	77
1632145	2017/04/18 12:01:24	18	12:01:24	0.123461	7	34	73	40	34	29	71	73	34	38	32	35	49	69	37	76
1632145	2017/04/18 14:59:11	18	14:59:11	0.0562616	8	79	71	85	24	87	23	77	27	73	28	23	79	67	59	80
1632145	2017/04/18 16:20:12	18	16:20:12	0.107813	9	68	70	78	35	43	62	70	24	79	26	22	63	63	59	66
1632145	2017/04/18 18:55:27	18	18:55:27	0.169074	10	31	34	73	0	66	7	23	13	66	28	31	62	59	35	67
1632145	2017/04/18 22:58:55	18	22:58:55	-0.449606	12	39	30	36	29	67	32	34	34	65	33	33	49	36	64	65
1632145	2017/04/19 14:37:03	19	14:37:03	0.0788079	15	33	83	76	18	30	16	23	30	66	23	18	27	69	30	75
1632145	2017/04/19 16:30:32	19	16:30:32	0.19765	16	29	27	15	5	20	8	14	68	24	22	20	75	26	31	25
1632145	2017/04/19 21:15:09	19	21:15:09	0.0793171	17	39	39	34	61	39	34	35	34	32	35	38	63	34	28	39
1632145	2017/04/19 23:09:22	19	23:09:22	-0.456875	18	35	29	24	69	28	29	25	71	27	22	25	67	39	33	72
1632145	2017/04/20 12:11:28	20	12:11:28	0.109132	19	29	28	75	9	82	24	91	29	72	34	23	75	74	76	73
1632145	2017/04/20 14:48:37	20	14:48:37	0.0634144	20	27	78	66	31	56	33	30	77	30	37	40	33	62	70	65
1632145	2017/04/20 16:19:56	20	16:19:56	0.196354	21	28	31	90	29	74	21	21	21	28	18	28	64	37	36	81
1632145	2017/04/20 21:02:41	20	21:02:41	0.0759259	23	71	33	30	32	75	34	70	34	27	33	20	73	33	33	77
1632145	2017/04/20 22:52:01	20	22:52:01	-0.450694	24	21	30	38	70	24	25	78	32	26	22	24	72	32	31	72
1632145	2017/04/21 12:03:01	21	12:03:01	0.109363	25	24	33	31	29	76	31	28	26	78	30	23	71	29	29	77
1632145	2017/04/21 14:40:30	21	14:40:30	0.188981	26	26	17	74	23	58	21	74	31	21	18	27	85	34	32	67
1632145	2017/04/21 19:12:38	21	19:12:38	0.0759838	28	22	21	79	24	18	26	78	24	34	80	29	76	32	27	78
1632145	2017/04/21 21:02:03	21	21:02:03	0.0766435	29	19	29	68	29	29	77	71	19	20	22	29	79	28	33	68
1632145	2017/04/21 22:52:25	21	22:52:25	-0.490451	30	24	18	91	28	31	21	77	18	28	21	33	24	59	40	71
1632156	2017/04/10 11:06:10	10	11:06:10	0.0971181	1	33	27	62	80	51	70	0	66	0	0	63	32	0	29	12
1632156	2017/04/10 13:26:01	10	13:26:01	0.122512	2	67	17	74	17	72	0	63	9	63	5	18	89	75	71	81
1632156	2017/04/10 16:22:26	10	16:22:26	0.0867708	3	29	70	75	81	30	41	25	100	24	22	32	62	18	0	14
1632156	2017/04/10 18:27:23	10	18:27:23	0.114699	4	70	31	95	37	82	31	71	20	79	0	34	92	86	70	72
1632156	2017/04/10 21:12:33	10	21:12:33	0.0653125	5	30	32	73	18	78	15	70	2	72	2	25	87	68	90	25
1632156	2017/04/10 22:46:36	10	22:46:36	-0.408762	6	32	29	83	23	93	62	24	29	77	12	19	84	70	72	74
1632156	2017/04/11 12:57:59	11	12:57:59	0.118947	8	69	75	32	28	72	63	78	16	67	17	43	74	59	56	29
1632156	2017/04/11 15:49:16	11	15:49:16	0.0940856	9	35	71	64	90	69	71	34	88	64	15	33	59	59	33	75
1632156	2017/04/11 18:04:45	11	18:04:45	0.0876157	10	27	20	28	97	16	86	25	100	23	13	72	23	16	72	10
1632156	2017/04/11 20:10:55	11	20:10:55	-0.310116	11	29	77	17	70	22	85	76	22	27	9	34	34	32	39	31
1632156	2017/04/12 12:44:21	12	12:44:21	0.0709375	14	52	33	73	31	79	51	60	62	60	16	31	66	72	25	68
1632156	2017/04/12 14:26:30	12	14:26:30	0.0787847	15	35	32	77	26	72	44	64	30	79	19	35	68	69	29	79
1632156	2017/04/12 16:19:57	12	16:19:57	0.161852	16	70	71	69	35	46	60	61	29	76	12	38	64	66	64	68
1632156	2017/04/12 20:13:01	12	20:13:01	-0.371968	17	55	53	63	22	63	60	64	28	62	20	36	61	64	62	69
1632156	2017/04/13 11:17:23	13	11:17:23	0.064456	19	24	22	63	66	27	80	20	74	27	28	56	30	34	27	72
1632156	2017/04/13 12:50:12	13	12:50:12	0.0884375	20	31	57	27	31	19	29	30	23	29	71	70	27	21	67	28
1632156	2017/04/13 14:57:33	13	14:57:33	0.0665625	21	33	59	65	33	66	65	74	31	72	27	32	65	60	27	54
1632156	2017/04/13 16:33:24	13	16:33:24	0.265764	22	35	31	67	31	66	64	71	28	60	32	56	55	38	23	66
1632156	2017/04/13 22:56:06	13	22:56:06	-0.396354	24	33	33	67	36	66	66	74	29	71	37	32	79	70	36	30
1632156	2017/04/14 13:25:21	14	13:25:21	0.11037	26	31	15	8	79	3	98	26	72	5	65	92	34	0	100	0
1632156	2017/04/14 16:04:17	14	16:04:17	0.0761806	27	74	63	78	59	95	17	68	69	87	7	36	90	94	67	84
1632156	2017/04/14 17:53:59	14	17:53:59	0.118368	28	59	62	77	19	81	34	65	30	78	31	25	87	80	72	72
1632156	2017/04/14 20:44:26	14	20:44:26	0.107037	29	65	68	95	13	92	25	80	11	84	21	28	71	88	70	77
1632156	2017/04/14 23:18:34	14	23:18:34	-0.529525	30	61	66	68	25	100	36	83	33	81	28	36	100	82	87	74
1632165	2017/04/17 10:36:03	17	10:36:03	0.0655903	2	44	40	29	36	34	88	46	20	50	70	70	63	27	41	31
1632165	2017/04/17 12:10:30	17	12:10:30	0.145903	3	29	23	79	21	54	88	49	17	42	37	36	34	64	37	30
1632165	2017/04/17 15:40:36	17	15:40:36	0.19485	4	30	73	17	20	36	89	44	30	61	25	30	63	59	31	79
1632165	2017/04/17 20:21:11	17	20:21:11	-0.411412	6	20	77	82	23	82	67	75	12	81	30	24	73	58	31	76
1632165	2017/04/18 10:28:45	18	10:28:45	0.0675	7	27	26	23	25	16	71	35	55	38	42	36	47	54	100	33
1632165	2017/04/18 12:05:57	18	12:05:57	0.109815	8	11	22	69	72	21	80	18	82	26	22	20	21	35	30	28
1632165	2017/04/18 14:44:05	18	14:44:05	0.0870602	9	30	85	73	22	89	73	56	26	70	30	25	82	74	31	39
1632165	2017/04/18 16:49:27	18	16:49:27	0.123657	10	74	70	74	23	77	67	62	19	86	32	17	83	71	24	28
1632165	2017/04/18 19:47:31	18	19:47:31	0.142014	11	28	78	78	22	80	67	70	33	77	31	24	75	67	28	72
1632165	2017/04/18 23:12:01	18	23:12:01	-0.558137	12	76	84	75	17	90	69	80	21	87	36	22	89	62	34	31
1632165	2017/04/19 09:48:18	19	09:48:18	0.091875	13	34	31	75	23	42	70	41	38	38	33	19	68	19	37	41
1632165	2017/04/19 12:00:36	19	12:00:36	0.102477	14	31	36	81	30	49	79	39	31	39	17	31	82	32	38	39
1632165	2017/04/19 14:28:10	19	14:28:10	0.153252	15	26	24	65	31	39	38	40	31	68	35	41	41	62	27	32
1632165	2017/04/19 18:08:51	19	18:08:51	0.0848495	16	41	66	61	33	47	67	63	36	32	23	42	45	55	53	46
1632165	2017/04/19 20:11:02	19	20:11:02	0.0947454	17	45	41	77	36	41	78	29	29	39	23	40	31	33	27	31
1632165	2017/04/19 22:27:28	19	22:27:28	-0.512755	18	33	63	64	38	20	74	59	29	37	20	51	53	19	35	46
1632165	2017/04/20 10:09:06	20	10:09:06	0.0918403	19	40	60	60	34	39	71	33	37	33	25	39	46	43	43	40
1632165	2017/04/20 12:21:21	20	12:21:21	0.0850116	20	36	30	34	26	41	73	75	19	36	15	65	42	39	39	35
1632165	2017/04/20 14:23:46	20	14:23:46	0.109618	21	40	27	66	17	17	66	31	32	31	13	53	22	39	37	38
1632165	2017/04/20 17:01:37	20	17:01:37	0.263403	22	40	38	62	20	36	62	42	18	40	33	38	61	40	38	34
1632165	2017/04/20 23:20:55	20	23:20:55	-0.488414	24	29	27	67	24	24	64	33	26	26	29	32	43	38	33	31
1632165	2017/04/21 11:37:36	21	11:37:36	0.0904398	25	41	30	29	35	38	88	29	20	11	23	73	34	23	23	35
1632165	2017/04/21 13:47:50	21	13:47:50	0.0842014	26	41	64	70	36	64	63	67	36	40	14	45	64	36	31	74
1632165	2017/04/21 15:49:05	21	15:49:05	0.066412	27	39	69	69	26	38	75	59	38	37	21	62	32	45	33	42
1632165	2017/04/21 17:24:43	21	17:24:43	0.145058	28	32	30	43	42	26	72	54	22	39	12	63	33	46	47	40
1632165	2017/04/21 20:53:36	21	20:53:36	0.0632639	29	70	63	75	57	63	79	63	38	44	16	70	63	39	39	42
1632165	2017/04/21 22:24:42	21	22:24:42	-0.476667	30	61	61	32	35	62	68	58	40	37	11	67	74	39	35	64
1632166	2017/04/17 10:58:18	17	10:58:18	0.180903	1	74	46	75	16	59	56	60	21	69	15	16	75	80	22	59
1632166	2017/04/17 15:18:48	17	15:18:48	0.251701	3	72	67	67	37	79	72	83	23	84	28	25	91	66	79	67
1632166	2017/04/17 21:21:15	17	21:21:15	0.0800463	5	68	67	82	34	82	47	31	38	56	36	36	63	60	70	58
1632166	2017/04/17 23:16:31	17	23:16:31	-0.524792	6	24	15	68	94	12	72	6	71	12	64	66	13	23	18	14
1632166	2017/04/18 10:40:49	18	10:40:49	0.0792245	7	20	37	79	65	32	21	21	60	25	5	39	64	65	16	68
1632166	2017/04/18 12:34:54	18	12:34:54	0.12	8	77	31	32	52	49	59	59	40	47	38	24	51	54	48	64
1632166	2017/04/18 15:27:42	18	15:27:42	0.129826	9	24	21	17	76	40	63	20	65	30	20	70	18	33	38	19
1632166	2017/04/18 18:34:39	18	18:34:39	0.074537	10	59	63	39	37	44	60	60	62	74	49	40	54	59	61	69
1632166	2017/04/18 20:21:59	18	20:21:59	0.0699884	11	72	81	85	21	80	24	77	18	68	22	84	90	76	70	73
1632166	2017/04/18 22:02:46	18	22:02:46	-0.43206	12	72	77	75	26	88	21	71	17	75	22	8	71	69	76	73
1632166	2017/04/19 11:40:36	19	11:40:36	0.0851505	13	38	31	60	70	75	76	38	70	39	20	38	71	59	63	51
1632166	2017/04/19 13:43:13	19	13:43:13	0.0914583	14	25	47	60	76	26	26	76	72	24	29	47	73	61	24	46
1632166	2017/04/19 15:54:55	19	15:54:55	0.0973958	15	58	57	39	46	57	55	61	39	58	64	36	38	59	58	42
1632166	2017/04/19 18:15:10	19	18:15:10	0.0952083	16	24	60	38	56	40	53	34	58	36	24	45	41	31	29	26
1632166	2017/04/19 20:32:16	19	20:32:16	-0.47456	17	60	57	44	62	43	59	45	43	61	75	43	54	56	52	52
1632166	2017/04/20 09:08:54	20	09:08:54	0.175208	19	47	61	56	40	46	53	44	31	37	60	60	49	41	37	49
1632166	2017/04/20 13:21:12	20	13:21:12	0.0658333	20	44	54	46	57	40	62	62	82	53	39	58	61	49	32	47
1632166	2017/04/20 14:56:00	20	14:56:00	0.137361	21	48	57	45	72	53	44	68	76	45	36	30	75	63	44	60
1632166	2017/04/20 18:13:48	20	18:13:48	0.0898032	22	39	43	57	43	47	58	51	53	45	8	54	49	51	51	47
1632166	2017/04/20 20:23:07	20	20:23:07	0.0747454	23	53	78	28	19	51	62	71	17	36	68	41	56	53	53	28
1632166	2017/04/20 22:10:45	20	22:10:45	-0.339016	24	62	46	67	57	51	40	37	59	41	27	65	27	47	35	64
1632166	2017/04/21 14:02:34	21	14:02:34	0.0809144	26	39	48	43	29	60	54	29	21	56	29	45	65	51	32	41
1632166	2017/04/21 15:59:05	21	15:59:05	0.063588	27	57	68	36	10	57	62	57	33	40	27	30	58	66	62	31
1632166	2017/04/21 17:30:39	21	17:30:39	0.129803	28	65	74	46	33	62	32	68	41	64	39	55	63	42	62	38
1632166	2017/04/21 20:37:34	21	20:37:34	0.0918287	29	60	73	9	23	58	64	57	29	61	32	58	54	58	61	57
1632166	2017/04/21 22:49:48	21	22:49:48	-0.561678	30	68	72	80	29	84	61	86	13	69	16	15	67	83	69	78
1632167	2017/04/17 09:20:59	17	09:20:59	0.258588	1	0	90	83	68	85	41	40	65	67	0	14	58	71	25	70
1632167	2017/04/17 15:33:21	17	15:33:21	0.0760532	2	71	19	20	91	60	80	60	82	65	11	32	61	72	31	25
1632167	2017/04/17 17:22:52	17	17:22:52	0.0696991	3	73	80	71	37	73	41	81	41	65	0	28	63	74	60	82
1632167	2017/04/17 19:03:14	17	19:03:14	0.0748727	4	71	74	60	40	77	62	84	31	68	0	12	64	75	62	82
1632167	2017/04/17 20:51:03	17	20:51:03	0.0853588	5	41	35	72	73	78	33	34	67	32	0	18	61	67	34	35
1632167	2017/04/17 22:53:58	17	22:53:58	-0.564664	6	81	35	74	30	86	33	70	32	69	0	18	82	84	26	83
1632167	2017/04/18 09:20:51	18	09:20:51	0.254028	7	32	78	67	32	67	61	41	40	38	0	33	34	66	24	67
1632167	2017/04/18 15:26:39	18	15:26:39	0.0829398	8	47	40	69	83	34	60	31	81	23	0	62	30	38	22	25
1632167	2017/04/18 17:26:05	18	17:26:05	0.067581	9	67	70	25	39	46	72	82	45	67	0	31	61	68	62	73
1632167	2017/04/18 19:03:24	18	19:03:24	0.0839352	10	35	38	58	79	43	62	38	63	39	0	33	36	44	25	26
1632167	2017/04/18 21:04:16	18	21:04:16	0.104352	11	68	76	72	31	67	62	81	25	72	0	13	61	71	33	72
1632167	2017/04/18 23:34:32	18	23:34:32	-0.592037	12	68	64	41	58	40	60	79	64	69	30	72	40	32	63	33
1632167	2017/04/19 09:22:00	19	09:22:00	0.269005	13	37	67	65	23	67	43	61	32	36	17	54	44	39	66	30
1632167	2017/04/19 15:49:22	19	15:49:22	0.0844907	14	79	68	76	17	78	65	87	27	88	0	18	76	79	70	80
1632167	2017/04/19 17:51:02	19	17:51:02	0.0644907	15	46	37	63	78	42	38	43	67	28	0	44	61	44	21	38
1632167	2017/04/19 19:23:54	19	19:23:54	0.0602894	16	64	70	63	87	39	71	41	80	35	7	65	22	30	27	19
1632167	2017/04/19 20:50:43	19	20:50:43	0.0849306	17	61	61	34	65	42	59	64	70	59	0	60	42	45	43	43
1632167	2017/04/19 22:53:01	19	22:53:01	-0.562025	18	55	70	22	39	66	75	85	58	66	0	61	61	54	63	71
1632167	2017/04/20 09:23:42	20	09:23:42	0.255856	19	58	80	19	65	25	83	64	81	57	0	59	25	33	39	36
1632167	2017/04/20 15:32:08	20	15:32:08	0.220324	20	43	59	31	77	28	74	25	80	26	45	65	31	29	41	19
1632167	2017/04/20 20:49:24	20	20:49:24	0.0895255	23	77	38	68	32	70	28	59	25	65	0	15	63	59	29	64
1632167	2017/04/20 22:58:19	20	22:58:19	-0.56515	24	80	83	37	23	78	59	80	21	85	0	12	94	78	76	78
1632167	2017/04/21 09:24:30	21	09:24:30	0.257118	25	57	72	61	17	72	26	64	20	60	0	18	26	58	31	35
1632167	2017/04/21 15:34:45	21	15:34:45	0.0825231	26	66	80	29	63	37	71	69	74	44	19	45	71	47	38	69
1632167	2017/04/21 17:33:35	21	17:33:35	0.0719444	27	44	43	67	40	74	16	43	33	69	0	22	68	67	40	68
1632167	2017/04/21 19:17:11	21	19:17:11	0.0894792	28	44	70	75	19	87	21	78	17	84	0	0	66	84	70	88
1632167	2017/04/21 21:26:02	21	21:26:02	0.0693981	29	75	79	37	34	56	77	77	37	64	0	28	62	59	42	68
1632167	2017/04/21 23:05:58	21	23:05:58	-0.529491	30	73	79	29	79	43	72	61	78	43	0	14	72	56	42	65
1632168	2017/04/17 10:23:30	17	10:23:30	0.347488	1	0	21	40	75	40	60	20	70	32	0	64	29	35	25	25
1632168	2017/04/17 18:43:53	17	18:43:53	0.0777431	4	0	63	25	28	40	63	40	39	57	36	60	32	44	63	40
1632168	2017/04/17 20:35:50	17	20:35:50	-0.423819	5	42	57	55	42	55	37	62	30	60	40	35	60	53	58	63
1632168	2017/04/18 10:25:32	18	10:25:32	0.357326	7	0	36	35	60	40	60	38	62	26	0	60	60	5	5	6
1632168	2017/04/18 19:00:05	18	19:00:05	0.183646	10	0	66	64	54	64	32	34	37	61	58	57	38	57	40	42
1632168	2017/04/18 23:24:32	18	23:24:32	-0.53213	12	59	60	59	86	48	63	53	74	38	0	51	58	55	40	40
1632168	2017/04/19 10:38:16	19	10:38:16	0.119433	13	0	60	62	0	60	32	31	0	61	0	0	59	78	26	71
1632168	2017/04/19 13:30:15	19	13:30:15	0.108981	14	0	0	60	55	0	0	0	75	0	0	0	0	53	35	63
1632168	2017/04/19 16:07:11	19	16:07:11	0.100208	15	36	65	39	38	35	61	59	26	26	0	60	33	57	25	32
1632168	2017/04/19 18:31:29	19	18:31:29	0.110995	16	30	59	54	34	36	62	28	26	35	0	67	37	28	30	41
1632168	2017/04/19 21:11:19	19	21:11:19	-0.328275	17	87	81	60	27	66	13	80	14	66	0	0	92	86	86	88
1632168	2017/04/20 13:18:36	20	13:18:36	0.0983449	20	7	29	10	45	0	85	20	39	14	88	67	1	27	68	28
1632168	2017/04/20 15:40:13	20	15:40:13	0.21456	21	0	78	20	77	2	78	58	64	4	0	72	24	35	30	21
1632168	2017/04/20 20:49:11	20	20:49:11	0.0993866	23	63	15	31	70	23	69	7	83	23	9	67	60	33	38	39
1632168	2017/04/20 23:12:18	20	23:12:18	-0.386389	24	14	21	67	79	25	76	9	73	22	8	63	24	26	26	29
1632168	2017/04/21 13:55:54	21	13:55:54	0.0751852	26	69	63	63	69	69	38	46	67	60	12	8	65	68	70	67
1632168	2017/04/21 15:44:10	21	15:44:10	-0.271539	27	19	67	21	79	14	85	22	65	22	68	62	22	37	36	35
1632170	2017/04/17 16:33:26	17	16:33:26	0.113426	3	61	86	43	11	61	46	77	0	61	0	0	59	88	40	86
1632170	2017/04/17 19:16:46	17	19:16:46	0.0781944	4	43	60	78	46	43	70	41	18	37	0	8	28	62	31	33
1632170	2017/04/17 21:09:22	17	21:09:22	0.071412	5	56	86	30	61	43	58	84	53	82	16	5	78	69	64	66
1632170	2017/04/17 22:52:12	17	22:52:12	-0.553738	6	60	35	62	16	62	71	35	5	69	3	5	64	73	72	22
1632170	2017/04/18 09:34:49	18	09:34:49	0.178542	7	12	78	78	72	43	78	27	82	19	3	7	64	43	32	20
1632170	2017/04/18 13:51:55	18	13:51:55	0.375498	8	62	78	21	44	45	72	52	41	69	0	0	68	76	72	70
1632170	2017/04/18 22:52:38	18	22:52:38	-0.545972	12	41	45	29	39	36	72	53	22	68	57	60	19	44	67	31
1632170	2017/04/19 09:46:26	19	09:46:26	0.186794	13	23	82	24	67	42	69	5	83	40	6	25	35	35	65	11
1632170	2017/04/19 14:15:25	19	14:15:25	0.068044	14	58	63	62	35	74	34	91	14	35	0	0	95	83	67	82
1632170	2017/04/19 15:53:24	19	15:53:24	0.144317	15	17	34	78	21	35	81	64	2	16	0	14	67	63	29	30
1632170	2017/04/19 19:21:13	19	19:21:13	0.0689699	16	59	81	15	6	25	79	90	66	75	0	7	65	39	41	89
1632170	2017/04/19 21:00:32	19	21:00:32	0.0992708	17	57	62	36	0	35	67	92	16	85	0	0	64	70	65	95
1632170	2017/04/19 23:23:29	19	23:23:29	-0.587813	18	27	65	39	31	20	70	64	59	30	43	26	27	34	66	18
1632170	2017/04/20 09:17:02	20	09:17:02	0.195359	19	16	86	18	18	24	87	27	44	26	6	21	29	37	31	82
1632170	2017/04/20 13:58:21	20	13:58:21	0.0814005	20	61	84	70	29	67	36	37	43	69	0	0	64	69	54	82
1632170	2017/04/20 15:55:34	20	15:55:34	0.146794	21	77	74	87	0	82	22	71	0	73	0	4	79	77	70	99
1632170	2017/04/20 19:26:57	20	19:26:57	0.0886921	22	26	23	76	74	59	79	10	70	18	0	0	20	57	24	24
1632170	2017/04/20 21:34:40	20	21:34:40	0.0672569	23	18	33	76	27	59	79	40	61	38	0	22	35	46	31	28
1632170	2017/04/20 23:11:31	20	23:11:31	-0.561979	24	25	70	29	36	30	94	26	25	21	27	38	29	31	63	23
1632170	2017/04/21 09:42:16	21	09:42:16	0.255671	25	30	77	31	31	29	79	20	77	32	0	45	3	41	63	86
1632170	2017/04/21 15:50:26	21	15:50:26	0.240127	26	58	27	40	18	63	54	93	0	71	0	0	87	77	69	92
1632170	2017/04/21 21:36:13	21	21:36:13	0.0567708	29	10	25	35	71	27	64	13	87	21	58	32	18	28	41	12
1632170	2017/04/21 22:57:58	21	22:57:58	-0.542801	30	71	57	86	19	76	13	14	11	81	0	0	80	81	69	100
1632181	2017/04/10 09:56:20	10	09:56:20	0.223576	1	35	62	55	23	27	67	64	22	64	11	24	32	69	64	78
1632181	2017/04/10 15:18:17	10	15:18:17	0.117951	2	32	24	67	29	39	20	65	25	73	8	8	41	71	73	79
1632181	2017/04/10 18:08:08	10	18:08:08	0.0428588	3	25	72	27	32	39	60	30	28	36	6	11	69	67	21	23
1632181	2017/04/10 19:09:51	10	19:09:51	0.0762963	4	29	74	30	74	20	72	70	89	17	22	19	26	62	16	21
1632181	2017/04/10 20:59:43	10	20:59:43	0.0790278	5	75	24	78	26	65	26	21	16	75	2	8	78	74	75	83
1632181	2017/04/10 22:53:31	10	22:53:31	-0.539375	6	20	26	79	71	22	69	27	80	32	23	67	32	71	19	21
1632181	2017/04/11 09:56:49	11	09:56:49	0.221389	7	9	73	14	73	16	67	31	71	24	0	1	28	78	19	17
1632181	2017/04/11 15:15:37	11	15:15:37	0.11044	8	18	20	77	83	12	80	9	76	10	0	6	73	25	3	9
1632181	2017/04/11 17:54:39	11	17:54:39	0.0516551	9	28	27	75	30	79	85	23	16	81	6	4	71	74	71	79
1632181	2017/04/11 19:09:02	11	19:09:02	0.0848495	10	26	80	27	62	19	77	75	31	13	7	16	17	37	25	18
1632181	2017/04/11 21:11:13	11	21:11:13	0.0692708	11	26	85	8	79	15	80	92	8	81	6	78	30	14	24	21
1632181	2017/04/11 22:50:58	11	22:50:58	-0.536725	12	15	67	76	77	31	77	26	66	30	11	13	18	72	20	70
1632181	2017/04/12 09:58:05	12	09:58:05	0.217419	13	16	73	12	67	14	72	77	79	24	2	11	24	19	10	13
1632181	2017/04/12 15:11:10	12	15:11:10	0.108368	14	24	79	5	19	0	88	67	21	5	13	75	26	20	18	85
1632181	2017/04/12 17:47:13	12	17:47:13	0.0573148	15	76	80	16	76	5	89	79	66	11	8	17	5	21	21	18
1632181	2017/04/12 19:09:45	12	19:09:45	0.0747685	16	78	78	80	27	83	24	20	24	80	2	14	84	80	79	88
1632181	2017/04/12 20:57:25	12	20:57:25	-0.448113	17	79	23	72	30	25	25	24	23	74	21	15	78	84	79	82
1632181	2017/04/13 10:12:08	13	10:12:08	0.208819	19	83	21	69	16	72	10	72	30	76	15	7	75	82	78	88
1632181	2017/04/13 15:12:50	13	15:12:50	0.100463	20	20	77	23	14	21	88	89	12	12	9	11	13	8	16	13
1632181	2017/04/13 17:37:30	13	17:37:30	0.0635532	21	23	82	17	79	20	86	72	13	20	7	6	82	77	22	76
1632181	2017/04/13 19:09:01	13	19:09:01	0.0752894	22	8	6	67	4	30	78	9	5	17	3	14	5	79	18	24
1632181	2017/04/13 20:57:26	13	20:57:26	0.0817593	23	6	83	9	76	21	77	82	78	14	6	3	8	76	74	80
1632181	2017/04/13 22:55:10	13	22:55:10	-0.533264	24	22	18	80	18	78	21	14	12	84	0	11	77	75	71	79
1632181	2017/04/14 10:07:16	14	10:07:16	0.211817	25	19	87	90	14	11	87	6	9	9	0	22	82	81	11	79
1632181	2017/04/14 15:12:17	14	15:12:17	0.239398	27	78	86	25	18	18	85	84	16	71	17	20	85	82	83	79
1632181	2017/04/14 20:57:01	14	20:57:01	-0.451192	29	24	78	76	15	22	86	22	23	89	25	13	88	83	84	89
1632184	2017/04/10 10:07:18	10	10:07:18	0.0686111	1	26	33	16	71	18	63	33	70	34	64	33	25	29	63	77
1632184	2017/04/10 11:46:06	10	11:46:06	0.0970949	2	55	79	34	67	22	68	76	62	75	21	78	41	34	12	84
1632184	2017/04/10 14:05:55	10	14:05:55	0.157546	3	63	86	63	68	40	33	82	64	20	3	33	68	71	23	80
1632184	2017/04/10 17:52:47	10	17:52:47	0.0945139	4	27	30	55	34	40	40	65	41	43	12	29	61	62	83	32
1632184	2017/04/10 20:08:53	10	20:08:53	0.105718	5	62	61	31	39	67	70	75	38	76	6	25	82	86	23	85
1632184	2017/04/10 22:41:07	10	22:41:07	-0.53816	6	32	39	72	56	71	14	34	78	21	7	72	28	40	13	74
1632184	2017/04/11 09:46:10	11	09:46:10	0.247211	7	66	31	85	16	86	30	28	21	20	0	34	80	83	18	88
1632184	2017/04/11 15:42:09	11	15:42:09	0.0831713	9	32	33	23	70	23	20	41	79	24	33	68	30	19	21	18
1632184	2017/04/11 17:41:55	11	17:41:55	0.0633796	10	31	33	72	27	48	84	37	34	38	21	70	30	38	67	31
1632184	2017/04/11 19:13:11	11	19:13:11	0.137755	11	23	24	21	30	13	91	71	36	25	29	62	29	29	73	13
1632184	2017/04/11 22:31:33	11	22:31:33	-0.536898	12	24	85	25	80	15	90	21	79	20	41	85	27	21	20	85
1632184	2017/04/12 09:38:25	12	09:38:25	0.123623	13	64	71	36	36	69	35	83	18	21	11	24	76	74	26	81
1632184	2017/04/12 12:36:26	12	12:36:26	0.230451	14	24	29	83	19	50	25	80	28	28	10	25	67	63	9	74
1632184	2017/04/12 18:08:17	12	18:08:17	0.0797338	16	75	74	75	32	63	65	42	24	71	21	38	77	76	84	79
1632184	2017/04/12 20:03:06	12	20:03:06	0.0645486	17	22	32	86	15	72	23	28	30	24	17	16	66	87	19	15
1632184	2017/04/12 21:36:03	12	21:36:03	-0.473322	18	27	72	69	19	43	75	79	23	28	13	70	28	26	69	68
1632184	2017/04/13 10:14:28	13	10:14:28	0.0653588	19	74	71	38	41	63	86	81	27	35	15	32	71	70	33	82
1632184	2017/04/13 11:48:35	13	11:48:35	0.175208	20	31	27	76	28	39	79	58	33	23	25	77	77	36	32	23
1632184	2017/04/13 16:00:53	13	16:00:53	0.188623	21	82	76	38	22	44	72	73	35	67	30	32	81	83	66	87
1632184	2017/04/13 20:32:30	13	20:32:30	0.0656366	23	28	26	79	26	75	73	72	29	24	82	73	24	18	19	80
1632184	2017/04/13 22:07:01	13	22:07:01	-0.473113	24	69	71	28	32	39	71	77	65	27	66	66	59	38	19	33
1632184	2017/04/14 10:45:44	14	10:45:44	0.0760185	25	73	65	46	34	48	66	62	39	42	24	33	73	60	16	45
1632184	2017/04/14 12:35:12	14	12:35:12	0.250116	26	33	76	39	59	44	73	39	63	28	36	81	36	20	23	80
1632184	2017/04/14 18:35:22	14	18:35:22	0.0779745	28	81	60	66	25	73	53	51	28	62	15	41	70	67	24	80
1632184	2017/04/14 20:27:39	14	20:27:39	0.0632986	29	32	33	65	76	70	36	71	19	80	61	23	48	65	83	82
1632184	2017/04/14 21:58:48	14	21:58:48	-0.367118	30	27	34	74	31	39	77	40	33	40	13	34	44	61	25	24
1632188	2017/04/17 13:10:09	17	13:10:09	0.106516	1	60	58	100	0	100	0	39	31	67	0	0	100	64	63	58
1632188	2017/04/17 15:43:32	17	15:43:32	0.057338	2	0	21	30	65	38	0	0	63	29	0	0	0	33	24	19
1632188	2017/04/17 17:06:06	17	17:06:06	0.0859838	3	50	49	67	37	53	21	21	16	22	11	23	18	57	55	56
1632188	2017/04/17 19:09:55	17	19:09:55	-0.155486	4	39	34	77	27	79	28	36	28	68	29	32	81	63	53	49
1632188	2017/04/18 15:26:01	18	15:26:01	0.07125	8	44	56	55	43	44	40	41	39	38	36	38	42	42	38	40
1632188	2017/04/18 17:08:37	18	17:08:37	0.0843403	9	38	40	59	33	59	32	27	36	35	33	38	60	61	17	36
1632188	2017/04/18 19:10:04	18	19:10:04	0.0942014	10	36	31	81	17	81	12	26	20	76	28	22	31	61	64	64
1632188	2017/04/18 21:25:43	18	21:25:43	0.0645139	11	41	34	29	36	29	59	62	41	23	36	37	41	35	37	32
1632188	2017/04/18 22:58:37	18	22:58:37	-0.398692	12	24	34	77	35	73	30	65	41	37	38	39	36	60	60	36
1632188	2017/04/19 17:06:06	19	17:06:06	0.0927546	15	0	11	79	27	34	21	4	9	7	10	11	19	14	8	18
1632188	2017/04/19 19:19:40	19	19:19:40	0.0774421	16	37	37	88	21	81	24	27	28	44	22	22	60	60	56	60
1632188	2017/04/19 21:11:11	19	21:11:11	0.0735648	17	42	64	56	35	45	39	67	32	32	34	34	57	56	37	40
1632188	2017/04/19 22:57:07	19	22:57:07	-0.167095	18	33	34	62	60	34	33	26	70	29	31	31	25	26	22	26
1632188	2017/04/20 18:56:30	20	18:56:30	-0.242141	22	20	28	11	80	20	22	29	70	27	25	25	28	36	34	35
1632188	2017/04/21 13:07:49	21	13:07:49	0.117477	26	64	62	80	27	78	36	39	35	60	35	35	68	69	47	63
1632188	2017/04/21 15:56:59	21	15:56:59	0.075625	27	33	59	74	29	35	32	33	35	36	36	37	64	39	37	40
1632188	2017/04/21 17:45:53	21	17:45:53	0.1425	28	14	23	75	17	24	31	28	39	21	22	19	24	24	16	20
1632188	2017/04/21 21:11:05	21	21:11:05	-0.423553	29	36	64	26	34	33	33	79	35	40	26	30	38	77	22	25
1632190	2017/04/10 11:01:10	10	11:01:10	0.0782986	1	29	20	77	68	62	20	71	69	7	0	37	73	39	18	84
1632190	2017/04/10 12:53:55	10	12:53:55	0.0878704	2	9	82	88	31	74	1	25	62	34	6	15	66	74	21	74
1632190	2017/04/10 15:00:27	10	15:00:27	0.0870949	3	24	62	31	41	55	73	92	24	59	0	26	67	66	41	84
1632190	2017/04/10 17:05:52	10	17:05:52	0.065625	4	12	22	58	58	61	31	96	12	70	30	6	76	71	36	88
1632190	2017/04/10 18:40:22	10	18:40:22	0.127373	5	30	3	97	65	84	12	82	59	10	6	1	96	56	43	87
1632190	2017/04/10 21:43:47	10	21:43:47	-0.461192	6	27	33	19	77	26	92	97	58	34	12	71	68	36	39	65
1632190	2017/04/11 10:39:40	11	10:39:40	0.0980556	7	22	64	24	63	39	84	41	61	35	21	62	9	37	33	40
1632190	2017/04/11 13:00:52	11	13:00:52	0.0673843	8	9	75	36	68	35	7	28	64	3	1	74	27	23	24	41
1632190	2017/04/11 14:37:54	11	14:37:54	0.148241	9	58	20	13	65	16	93	98	25	67	64	10	53	62	79	41
1632190	2017/04/11 18:11:22	11	18:11:22	0.130671	10	8	31	56	58	57	80	5	59	25	23	29	57	50	21	80
1632190	2017/04/11 21:19:32	11	21:19:32	0.0761806	11	42	78	26	9	60	78	100	23	72	13	27	71	77	92	77
1632190	2017/04/11 23:09:14	11	23:09:14	-0.504468	12	20	25	85	26	92	13	79	46	80	2	1	87	77	89	85
1632190	2017/04/12 11:02:48	12	11:02:48	0.0953704	13	32	16	35	86	10	80	36	90	23	16	74	39	22	35	37
1632190	2017/04/12 13:20:08	12	13:20:08	0.0679282	14	13	68	25	35	19	70	65	57	41	44	32	49	42	44	36
1632190	2017/04/12 14:57:57	12	14:57:57	0.118553	15	33	9	70	30	76	30	12	56	80	18	32	78	70	69	73
1632190	2017/04/12 17:48:40	12	17:48:40	-0.0131597	16	20	70	79	59	86	13	25	20	72	4	10	72	79	70	89
1632190	2017/04/13 17:29:43	13	17:29:43	0.252072	22	62	58	16	64	11	100	86	40	70	64	89	39	30	61	57
1632190	2017/04/13 23:32:42	13	23:32:42	-0.517199	24	100	80	28	72	85	77	100	71	91	65	11	81	72	85	100
1632190	2017/04/14 11:07:56	14	11:07:56	0.0634722	25	70	57	34	8	44	77	61	10	54	24	60	71	43	45	73
1632190	2017/04/14 12:39:20	14	12:39:20	0.0656597	26	84	68	26	36	69	99	95	31	64	57	71	85	59	63	78
1632190	2017/04/14 14:13:53	14	14:13:53	0.212361	27	22	59	69	63	56	76	60	67	35	25	73	74	61	43	65
1632190	2017/04/14 19:19:41	14	19:19:41	-0.412037	30	15	69	9	61	17	79	65	39	66	56	99	49	27	39	43
1632191	2017/04/17 09:26:21	17	09:26:21	0.38625	1	63	81	60	68	64	34	74	75	35	0	0	68	69	31	32
1632191	2017/04/17 18:42:33	17	18:42:33	0.0821528	4	64	64	82	31	69	32	40	41	64	0	0	66	78	29	78
1632191	2017/04/17 20:40:51	17	20:40:51	-0.185498	5	25	77	100	78	76	0	81	79	0	0	0	0	71	22	26
1632191	2017/04/18 16:13:44	18	16:13:44	0.103345	9	65	64	65	39	56	42	68	39	37	0	0	63	63	34	60
1632191	2017/04/18 18:42:33	18	18:42:33	-0.377894	10	40	76	69	28	67	24	65	22	34	0	0	64	73	37	23
1632191	2017/04/19 09:38:23	19	09:38:23	0.252789	13	32	65	34	70	26	74	29	78	31	62	25	19	40	74	29
1632191	2017/04/19 15:42:24	19	15:42:24	0.123299	15	38	67	68	59	77	22	69	38	35	0	0	69	71	32	37
1632191	2017/04/19 18:39:57	19	18:39:57	-0.369062	16	60	64	77	31	79	0	63	19	63	0	0	69	64	35	67
1632191	2017/04/20 09:48:30	20	09:48:30	0.255671	19	72	69	71	93	65	0	66	100	63	0	0	66	64	28	69
1632191	2017/04/20 15:56:40	20	15:56:40	0.273067	21	69	80	25	18	74	75	83	29	68	0	0	73	67	28	73
1632191	2017/04/20 22:29:53	20	22:29:53	-0.530822	24	15	30	88	91	60	22	67	83	37	0	0	68	58	24	70
1632191	2017/04/21 09:45:30	21	09:45:30	0.372512	25	0	100	100	100	0	0	100	100	0	0	0	0	75	0	70
1632191	2017/04/21 18:41:55	21	18:41:55	0.0576968	27	34	69	72	25	78	15	68	63	61	0	0	66	66	20	66
1632191	2017/04/21 20:05:00	21	20:05:00	0.100764	29	59	65	70	30	67	15	64	37	60	0	0	69	68	25	59
1632191	2017/04/21 22:30:06	21	22:30:06	-0.937569	30	59	60	69	71	75	0	39	75	67	0	0	67	72	22	67

## Sheet: trait
ID	openness	agreeableness	Conscientiousness	neuroticism	extraversion	DIV	RATsum
1632006	44	40	41	46	37	4.39983	11
1632009	40	28	40	54	17	8.44954	13
1632010	42	36	38	42	34	2.86011	11
1632012	38	41	41	31	45	3.10318	8
1632014	42	50	35	27	41	-4.12433	11
1632019	38	36	47	44	28	-4.87214	10
1632021	39	43	38	31	44	5.09344	13
1632023	37	41	34	46	35	-4.20318	11
1632024	35	34	45	39	44	3.21399	13
1632027	40	35	45	43	44	2.20025	10
1632029	42	33	37	46	34	2.12319	10
1632031	35	35	33	31	32	2.01163	8
1632032	42	47	44	31	38	-0.769253	11
1632033	37	41	42	30	39	-2.74075	11
1632034	39	31	41	39	38	-2.52067	13
1632036	41	35	41	37	34	0.55093	14
1632045	37	46	36	34	42	-1.33549	13
1632054	38	36	37	44	35	1.98128	12
1632055	48	37	43	25	37	13.8146	9
1632056	48	51	52	34	44	-0.870258	9
1632058	37	40	39	34	35	1.83461	8
1632061	42	37	45	35	32	3.18566	11
1632064	37	43	44	34	46	0.392189	10
1632069	45	41	43	32	46	5.45884	11
1632073	38	39	32	44	38	-0.064259	12
1632074	51	48	50	36	48	4.14917	10
1632075	37	39	42	32	43	0.69948	10
1632081	44	49	36	43	31	-0.089812	13
1632082	41	35	32	37	34	-5.80948	11
1632086	40	41	40	38	46	-2.18678	11
1632089	40	43	38	32	40	-2.86287	12
1632092	49	38	57	37	35	10.1539	6
1632098	35	34	29	47	34	-3.22264	8
1632114	35	39	41	37	40	-1.17229	10
1632118	43	45	43	41	42	3.1256	12
1632121	39	40	39	43	38	-3.23515	11
1632126	43	48	41	30	39	-0.465789	8
1632127	45	44	38	46	31	-0.60069	13
1632128	41	35	37	44	34	4.22482	12
1632132	42	39	43	30	37	-1.55502	11
1632137	39	40	42	32	44	2.34283	10
1632138	39	43	43	40	33	-4.57845	13
1632145	33	44	40	30	45	-2.04278	11
1632156	28	44	43	37	39	-6.03934	11
1632165	39	40	42	39	45	0.0552783	5
1632166	42	38	48	45	37	5.04301	11
1632167	43	45	51	33	42	1.7689	8
1632168	35	40	35	49	33	0.544404	8
1632170	39	42	37	42	29	1.08791	7
1632181	43	45	38	33	40	8.97038	10
1632184	41	35	44	50	25	9.50115	10
1632188	40	42	35	37	38	-2.60338	4
1632190	53	42	47	31	34	2.60276	8
1632191	40	43	42	34	39	-0.00131573	11
